# Supplementary material for: Comparative Metabolomic and Transcriptomic Analyses of Phytochemicals in Two Elite Sweet Potato Cultivars for Table Use
Source: Molecules. 2022 Dec 15;27(24):8939. doi: 10.3390/molecules27248939 (PMC9782294; doi:10.3390/molecules27248939)
Supplement: Supplementary file 1 [file molecules-27-08939-s001.zip]

Archive with 11 entries (8 files):
- Manuscript Supplementary material/
- Manuscript Supplementary material/molecules-1976733-supplementary.pdf
- Manuscript Supplementary material/Table S10.xlsx
- Manuscript Supplementary material/Table S7.xlsx
- Manuscript Supplementary material/~$Table S7.xlsx
- __MACOSX/
- __MACOSX/Manuscript Supplementary material/
- __MACOSX/Manuscript Supplementary material/._molecules-1976733-supplementary.docx
- __MACOSX/Manuscript Supplementary material/._Table S10.xlsx
- __MACOSX/Manuscript Supplementary material/._Table S7.xlsx
- __MACOSX/Manuscript Supplementary material/._~$Table S7.xlsx
