# Supplementary material for: Comparative Metabolomic and Transcriptomic Analyses of Phytochemicals in Two Elite Sweet Potato Cultivars for Table Use
Source: Molecules. 2022 Dec 15;27(24):8939. doi: 10.3390/molecules27248939 (PMC9782294; doi:10.3390/molecules27248939)
Supplement: Supplementary file 1 [file molecules-27-08939-s001.zip › Manuscript Supplementary material/Table S10.xlsx]

## Sheet: Sheet1
Table S10 Association analysis of DAMs and DEGs in root flesh of sweetpotato cultivars ‘Kokei No. 14′ and ‘Xinxiang.’
geneName	metaName	PCC	PCCP
g10002	pmb0782	-0.983	0.000426388
g1001	pmb0782	0.983	0.000440845
g10016	pmb0782	-0.955	0.00295443
g10017	pmb0782	0.991	0.000131157
g1002	pmb0782	0.948	0.00396948
g10044	pmb0782	-0.941	0.00514525
g10047	pmb0782	0.992	9.5122e-05
g10081	pmb0782	0.989	0.000181482
g10084	pmb0782	-0.977	0.000779513
g10094	pmb0782	-0.932	0.00681854
g10102	pmb0782	-0.926	0.00811413
g10103	pmb0782	-0.969	0.00141321
g1011	pmb0782	0.97	0.00129713
g10111	pmb0782	-0.964	0.00195235
g10119	pmb0782	-0.983	0.000437089
g10126	pmb0782	-0.944	0.00459035
g10141	pmb0782	0.992	8.94532e-05
g10152	pmb0782	-0.931	0.0069256
g10160	pmb0782	0.946	0.00427491
g1017	pmb0782	-0.95	0.00368763
g1018	pmb0782	-0.986	0.000309077
g10186	pmb0782	-0.944	0.00454422
g1019	pmb0782	-0.987	0.00024058
g10219	pmb0782	0.982	0.000510094
g10227	pmb0782	0.966	0.00175723
g10228	pmb0782	0.992	9.44485e-05
g10229	pmb0782	-0.969	0.00147149
g10231	pmb0782	0.947	0.00409817
g10254	pmb0782	-0.972	0.00116255
g1026	pmb0782	0.986	0.000299229
g10266	pmb0782	0.992	8.80357e-05
g10276	pmb0782	0.978	0.000740115
g10283	pmb0782	-0.946	0.0042959
g10287	pmb0782	-0.957	0.00274331
g103	pmb0782	-0.958	0.00262474
g10309	pmb0782	-0.989	0.000179269
g10320	pmb0782	-0.949	0.00384172
g10323	pmb0782	0.98	0.000593993
g1035	pmb0782	-0.997	1.13255e-05
g1037	pmb0782	0.992	9.54746e-05
g10413	pmb0782	0.979	0.000633775
g10418	pmb0782	0.938	0.00573525
g10420	pmb0782	-0.991	0.000123024
g10425	pmb0782	0.989	0.000190088
g10426	pmb0782	0.992	9.73762e-05
g10434	pmb0782	-0.991	0.000112078
g10440	pmb0782	-0.99	0.000139557
g10458	pmb0782	-0.984	0.000364778
g1046	pmb0782	0.991	0.000130932
g10478	pmb0782	0.973	0.00104685
g10484	pmb0782	0.994	5.90624e-05
g10493	pmb0782	0.979	0.000667475
g10502	pmb0782	-0.976	0.000871261
g10503	pmb0782	-0.991	0.000111235
g10517	pmb0782	-0.989	0.000180773
g10541	pmb0782	-0.935	0.00610878
g10582	pmb0782	-0.985	0.000333767
g10588	pmb0782	0.99	0.000143309
g10592	pmb0782	0.958	0.00258095
g10596	pmb0782	-0.976	0.000858891
g10600	pmb0782	-0.979	0.000633318
g10601	pmb0782	-0.948	0.00403057
g10603	pmb0782	-0.937	0.00581782
g10607	pmb0782	0.98	0.000591535
g1061	pmb0782	-0.976	0.000834701
g10614	pmb0782	-0.959	0.00243824
g10615	pmb0782	-0.962	0.002116
g10616	pmb0782	0.992	0.000102362
g10617	pmb0782	0.954	0.00308597
g10629	pmb0782	0.946	0.00432832
g10635	pmb0782	0.989	0.000175586
g10654	pmb0782	0.991	0.000115123
g10666	pmb0782	-0.998	4.2882e-06
g10676	pmb0782	0.992	8.86988e-05
g10677	pmb0782	-0.969	0.00145786
g1069	pmb0782	-0.959	0.00248338
g10719	pmb0782	-0.996	2.23416e-05
g1072	pmb0782	-0.978	0.000731514
g10730	pmb0782	0.992	8.88102e-05
g10736	pmb0782	-0.988	0.000210915
g10738	pmb0782	-0.992	9.44308e-05
g10743	pmb0782	-0.977	0.000773527
g10760	pmb0782	0.992	0.000102842
g10762	pmb0782	-0.994	5.71774e-05
g1077	pmb0782	-0.938	0.0057096
g10790	pmb0782	0.921	0.00909452
g10801	pmb0782	-0.991	0.000122414
g10805	pmb0782	0.982	0.000506264
g10831	pmb0782	0.956	0.00283784
g1084	pmb0782	0.938	0.00565397
g10840	pmb0782	-0.922	0.00881047
g10864	pmb0782	0.992	9.11876e-05
g10865	pmb0782	0.991	0.000122201
g10868	pmb0782	-0.927	0.00786862
g1087	pmb0782	0.98	0.000569479
g10877	pmb0782	0.938	0.00562728
g10880	pmb0782	0.961	0.00219976
g10889	pmb0782	-0.991	0.000113169
g10893	pmb0782	0.972	0.00116824
g10894	pmb0782	-0.988	0.000230986
g10949	pmb0782	-0.994	5.43372e-05
g10951	pmb0782	-0.952	0.00334121
g10952	pmb0782	-0.974	0.000993089
g10953	pmb0782	-0.979	0.000643025
g10958	pmb0782	0.992	8.62504e-05
g1096	pmb0782	-0.988	0.000230915
g1097	pmb0782	0.97	0.00135382
g10984	pmb0782	-0.99	0.000160717
g10987	pmb0782	-0.983	0.000426265
g10997	pmb0782	-0.959	0.0024414
g11	pmb0782	-0.977	0.000808094
g1100	pmb0782	-0.924	0.00838173
g1102	pmb0782	-0.958	0.00265267
g11024	pmb0782	0.988	0.000204133
g11027	pmb0782	0.985	0.00031415
g1105	pmb0782	-0.926	0.00800233
g11053	pmb0782	0.938	0.00571869
g11062	pmb0782	-0.924	0.00851586
g11071	pmb0782	-0.971	0.00127553
g111	pmb0782	-0.925	0.00820807
g11129	pmb0782	0.992	0.000102226
g1113	pmb0782	-0.948	0.00401879
g11168	pmb0782	-0.994	5.60847e-05
g11169	pmb0782	-0.947	0.00407376
g1117	pmb0782	-0.953	0.00319992
g11181	pmb0782	0.94	0.00526357
g11182	pmb0782	-0.999	2.8853e-06
g11188	pmb0782	0.952	0.0033471
g11191	pmb0782	0.997	1.11497e-05
g1120	pmb0782	-0.996	2.26957e-05
g11204	pmb0782	0.992	9.56173e-05
g11208	pmb0782	0.983	0.00043976
g11209	pmb0782	0.937	0.00588392
g11210	pmb0782	0.936	0.00609389
g11215	pmb0782	0.981	0.000522603
g11217	pmb0782	0.937	0.00579341
g11219	pmb0782	0.997	1.41253e-05
g11226	pmb0782	-0.957	0.00279451
g11240	pmb0782	-0.945	0.00451232
g11254	pmb0782	0.986	0.00029607
g11256	pmb0782	0.93	0.0072047
g11276	pmb0782	-0.939	0.00543828
g11283	pmb0782	0.992	0.000104237
g11308	pmb0782	-0.996	2.50802e-05
g1131	pmb0782	-0.973	0.00112106
g11317	pmb0782	0.923	0.00869924
g11319	pmb0782	-0.979	0.000671443
g11330	pmb0782	0.974	0.00101713
g11350	pmb0782	-0.995	4.26591e-05
g11357	pmb0782	-0.925	0.00822649
g1137	pmb0782	-0.979	0.000680717
g11408	pmb0782	0.926	0.00805952
g11414	pmb0782	-0.959	0.00253274
g1146	pmb0782	-0.949	0.00389614
g11464	pmb0782	0.978	0.000738904
g1147	pmb0782	-0.944	0.0046196
g1148	pmb0782	-0.937	0.00589822
g11493	pmb0782	0.989	0.000168015
g11494	pmb0782	-0.993	6.48184e-05
g11495	pmb0782	-0.937	0.00581866
g11499	pmb0782	0.968	0.00148793
g1150	pmb0782	0.995	3.48115e-05
g11502	pmb0782	0.976	0.000825531
g11505	pmb0782	-0.964	0.00190833
g11506	pmb0782	-0.988	0.000223659
g11515	pmb0782	0.944	0.00463601
g1152	pmb0782	-0.974	0.000996155
g11536	pmb0782	0.994	5.75598e-05
g11563	pmb0782	-0.995	4.0735e-05
g11567	pmb0782	-0.982	0.00046962
g11573	pmb0782	0.925	0.00819387
g11579	pmb0782	-0.99	0.000138538
g1159	pmb0782	-0.981	0.000518713
g11593	pmb0782	0.968	0.0014852
g11597	pmb0782	0.982	0.000467
g11599	pmb0782	0.97	0.00131359
g11600	pmb0782	0.991	0.00012372
g11602	pmb0782	0.924	0.008342
g11616	pmb0782	-0.975	0.000914814
g11630	pmb0782	0.982	0.000485655
g11643	pmb0782	-0.951	0.00359828
g11668	pmb0782	0.977	0.000771955
g11681	pmb0782	0.953	0.00327057
g11695	pmb0782	0.934	0.00636041
g11697	pmb0782	-0.976	0.000830237
g11719	pmb0782	-0.962	0.00218496
g1172	pmb0782	-0.976	0.000875908
g11723	pmb0782	-0.948	0.00405683
g11729	pmb0782	0.977	0.000771792
g1173	pmb0782	-0.988	0.000214395
g11749	pmb0782	-0.996	2.26716e-05
g11754	pmb0782	-0.954	0.00310918
g11761	pmb0782	0.992	8.75181e-05
g11774	pmb0782	0.988	0.000200297
g11785	pmb0782	0.992	9.07255e-05
g1179	pmb0782	-0.92	0.00933058
g11798	pmb0782	-0.944	0.00462013
g11809	pmb0782	-0.995	3.27028e-05
g1181	pmb0782	0.956	0.00286486
g11823	pmb0782	-0.93	0.00726698
g11839	pmb0782	-0.987	0.000263531
g11842	pmb0782	-0.989	0.00019481
g11843	pmb0782	-0.97	0.00134613
g11856	pmb0782	-0.982	0.000464886
g11867	pmb0782	-0.991	0.000118367
g11893	pmb0782	-0.991	0.000130813
g11894	pmb0782	-0.933	0.00657695
g11901	pmb0782	0.995	4.42984e-05
g11908	pmb0782	-0.954	0.00313727
g11912	pmb0782	0.992	8.87532e-05
g11919	pmb0782	-0.983	0.000440956
g1192	pmb0782	0.978	0.000691944
g11934	pmb0782	0.992	8.99382e-05
g11935	pmb0782	0.992	0.000106085
g1196	pmb0782	0.962	0.00217656
g11961	pmb0782	-0.986	0.000288023
g11976	pmb0782	-0.991	0.00012938
g11977	pmb0782	-0.997	1.08775e-05
g1198	pmb0782	-0.987	0.000271775
g1199	pmb0782	-0.953	0.00329807
g1201	pmb0782	-0.952	0.00342497
g12023	pmb0782	-0.982	0.000470972
g12034	pmb0782	0.939	0.00539729
g12041	pmb0782	-0.988	0.000199554
g12047	pmb0782	0.986	0.000280663
g12050	pmb0782	0.992	9.48929e-05
g12052	pmb0782	0.988	0.000209865
g12059	pmb0782	-0.983	0.000421847
g12063	pmb0782	-0.922	0.00893588
g12071	pmb0782	-0.965	0.00181571
g12077	pmb0782	0.952	0.00337922
g12079	pmb0782	0.968	0.00153355
g12082	pmb0782	-0.939	0.00548135
g12116	pmb0782	-0.985	0.000347921
g12117	pmb0782	-0.961	0.00227032
g12129	pmb0782	0.991	0.00013389
g12140	pmb0782	-0.959	0.00249037
g12144	pmb0782	-0.919	0.00957487
g12151	pmb0782	-0.945	0.00439129
g12153	pmb0782	-0.929	0.00736577
g12164	pmb0782	-0.917	0.0099876
g12182	pmb0782	-0.939	0.00544532
g12201	pmb0782	0.97	0.00134866
g12213	pmb0782	0.998	8.3954e-06
g12237	pmb0782	-0.983	0.000409342
g1224	pmb0782	0.974	0.000991068
g12270	pmb0782	0.989	0.000178088
g12275	pmb0782	-0.97	0.00132537
g12279	pmb0782	-0.979	0.000642686
g12282	pmb0782	-0.993	7.51516e-05
g12284	pmb0782	0.954	0.00308055
g12285	pmb0782	-0.992	0.00010284
g12286	pmb0782	0.965	0.00181961
g12289	pmb0782	0.962	0.00213806
g12301	pmb0782	-0.935	0.00620431
g12305	pmb0782	-0.962	0.002106
g12308	pmb0782	-0.933	0.00648808
g12310	pmb0782	-0.923	0.0086512
g12334	pmb0782	-0.979	0.000634122
g12336	pmb0782	-0.955	0.00293279
g12338	pmb0782	-0.985	0.000352909
g12339	pmb0782	-0.983	0.000422415
g12351	pmb0782	-0.991	0.000132951
g12352	pmb0782	-0.961	0.0022903
g12356	pmb0782	0.992	0.000107835
g1237	pmb0782	0.991	0.000114419
g12386	pmb0782	0.967	0.00164046
g12391	pmb0782	-0.992	8.84327e-05
g12393	pmb0782	-0.933	0.00662139
g12398	pmb0782	-0.959	0.0024388
g12400	pmb0782	0.992	8.85093e-05
g12414	pmb0782	-0.987	0.000270224
g12417	pmb0782	-0.986	0.000280403
g12433	pmb0782	-0.976	0.000838272
g12466	pmb0782	-0.94	0.00527571
g12482	pmb0782	0.925	0.00816119
g12492	pmb0782	-0.928	0.00759227
g12506	pmb0782	0.948	0.00405402
g12520	pmb0782	-0.946	0.00427462
g12536	pmb0782	-0.952	0.00334511
g12548	pmb0782	0.92	0.00940965
g12575	pmb0782	-0.928	0.00750052
g12577	pmb0782	-0.952	0.00346295
g12580	pmb0782	-0.984	0.000389172
g12582	pmb0782	-0.965	0.00184241
g12588	pmb0782	-0.928	0.00769221
g12590	pmb0782	0.992	8.68577e-05
g12594	pmb0782	-0.969	0.00139316
g12604	pmb0782	0.929	0.0073339
g12606	pmb0782	0.946	0.00436855
g12608	pmb0782	-0.994	5.70649e-05
g12609	pmb0782	0.992	8.84514e-05
g12622	pmb0782	-0.968	0.00149612
g12629	pmb0782	0.969	0.00144754
g12637	pmb0782	0.971	0.0012598
g1264	pmb0782	0.97	0.00134265
g12640	pmb0782	-0.988	0.000226725
g12648	pmb0782	-0.924	0.0084527
g12650	pmb0782	-0.98	0.000574397
g12651	pmb0782	-0.993	7.04127e-05
g12668	pmb0782	-0.918	0.00978588
g12679	pmb0782	-0.968	0.001485
g12687	pmb0782	-0.941	0.00508202
g12688	pmb0782	0.992	8.84298e-05
g12691	pmb0782	-0.987	0.000262644
g12692	pmb0782	-0.987	0.000253865
g12701	pmb0782	0.931	0.00706727
g12703	pmb0782	0.992	9.5325e-05
g12709	pmb0782	-0.992	9.47834e-05
g1271	pmb0782	-0.984	0.000362311
g12723	pmb0782	-0.99	0.000160569
g12724	pmb0782	-0.982	0.000480721
g12739	pmb0782	-1	2.091e-07
g12740	pmb0782	-0.965	0.00183547
g12741	pmb0782	0.992	0.000101119
g12748	pmb0782	-0.918	0.00981537
g12757	pmb0782	0.925	0.0082808
g12758	pmb0782	-0.924	0.00853394
g12766	pmb0782	0.961	0.00228962
g12781	pmb0782	-0.971	0.00120769
g12784	pmb0782	0.992	9.36409e-05
g1280	pmb0782	0.935	0.00614732
g12811	pmb0782	-0.989	0.000184284
g12812	pmb0782	-0.993	7.30671e-05
g12825	pmb0782	0.962	0.00209023
g12832	pmb0782	-0.924	0.00852463
g12834	pmb0782	-0.998	3.828e-06
g12838	pmb0782	-0.945	0.00451238
g12841	pmb0782	-0.976	0.000843533
g12847	pmb0782	0.96	0.00231617
g12849	pmb0782	0.959	0.00248507
g12865	pmb0782	0.992	8.9579e-05
g12899	pmb0782	0.985	0.000323308
g12908	pmb0782	0.926	0.00810918
g12914	pmb0782	-0.964	0.00189108
g12932	pmb0782	0.963	0.00200389
g1294	pmb0782	-0.963	0.00207955
g12942	pmb0782	0.992	9.25673e-05
g12955	pmb0782	0.967	0.00156827
g12976	pmb0782	0.962	0.00217803
g12977	pmb0782	0.938	0.00566924
g12982	pmb0782	0.992	8.8103e-05
g12985	pmb0782	0.932	0.00685336
g12987	pmb0782	0.953	0.00321045
g12988	pmb0782	-0.963	0.00205975
g12990	pmb0782	0.938	0.00571668
g13005	pmb0782	-0.992	9.4074e-05
g13007	pmb0782	0.93	0.0071625
g13011	pmb0782	0.955	0.00300691
g13015	pmb0782	0.978	0.000711437
g13019	pmb0782	-0.927	0.00777883
g13030	pmb0782	-0.951	0.00354893
g13051	pmb0782	-0.932	0.00669566
g1306	pmb0782	-0.996	2.56851e-05
g13062	pmb0782	0.977	0.000767583
g13116	pmb0782	0.937	0.00585781
g1312	pmb0782	0.983	0.000418709
g13121	pmb0782	-0.967	0.00161093
g13132	pmb0782	-0.923	0.00875664
g13135	pmb0782	0.968	0.00152477
g13145	pmb0782	0.992	8.79116e-05
g13146	pmb0782	-0.976	0.00085645
g13151	pmb0782	-0.99	0.000148895
g13161	pmb0782	-0.994	5.35612e-05
g13174	pmb0782	-0.951	0.00356052
g13177	pmb0782	0.999	9.727e-07
g13178	pmb0782	0.97	0.00135675
g13179	pmb0782	-0.997	1.6506e-05
g13183	pmb0782	0.981	0.000548447
g13186	pmb0782	0.941	0.0051027
g13187	pmb0782	0.961	0.00227148
g13193	pmb0782	0.968	0.00151393
g13202	pmb0782	0.992	9.96925e-05
g13211	pmb0782	-0.986	0.000283098
g13218	pmb0782	-0.986	0.000301484
g13222	pmb0782	-0.992	9.81021e-05
g13223	pmb0782	-0.979	0.000630314
g1323	pmb0782	-0.991	0.000129689
g13233	pmb0782	-0.974	0.000997079
g13242	pmb0782	-0.986	0.000309517
g13249	pmb0782	-0.969	0.0014387
g13250	pmb0782	-0.989	0.000174734
g13263	pmb0782	-0.951	0.00356673
g13273	pmb0782	-0.95	0.00374067
g13279	pmb0782	-0.972	0.00114195
g13285	pmb0782	0.965	0.00180396
g13292	pmb0782	-0.972	0.00113519
g13338	pmb0782	-0.997	1.26895e-05
g13342	pmb0782	-0.926	0.00800546
g13344	pmb0782	-0.987	0.000265469
g13349	pmb0782	-0.996	2.04078e-05
g13361	pmb0782	0.98	0.00061529
g13388	pmb0782	-0.937	0.00577673
g1339	pmb0782	-0.966	0.00167359
g1340	pmb0782	-0.991	0.0001091
g13410	pmb0782	-0.983	0.000444807
g13411	pmb0782	0.943	0.00475168
g1342	pmb0782	-0.975	0.000953792
g13450	pmb0782	-0.966	0.00167105
g13476	pmb0782	0.994	5.8055e-05
g13499	pmb0782	-0.989	0.000167723
g1350	pmb0782	0.968	0.00147467
g13503	pmb0782	-0.991	0.000128952
g13511	pmb0782	0.961	0.00228416
g13528	pmb0782	0.992	0.000100618
g13541	pmb0782	-0.996	1.85237e-05
g13544	pmb0782	-1	3.732e-07
g13564	pmb0782	-0.942	0.00494862
g13572	pmb0782	-0.98	0.000617216
g13575	pmb0782	-0.996	1.91672e-05
g13625	pmb0782	-0.953	0.00331002
g13627	pmb0782	-0.954	0.00306608
g13628	pmb0782	0.968	0.00155782
g13634	pmb0782	-0.964	0.00194057
g13635	pmb0782	-0.92	0.00929549
g13638	pmb0782	-0.951	0.00349782
g13640	pmb0782	0.976	0.000861722
g13643	pmb0782	0.947	0.00419736
g1366	pmb0782	0.975	0.000916237
g13662	pmb0782	-0.971	0.00126523
g13665	pmb0782	-0.94	0.00534279
g13676	pmb0782	-0.988	0.000213987
g13696	pmb0782	-0.978	0.000702664
g13732	pmb0782	-0.993	6.34163e-05
g1374	pmb0782	0.956	0.00281228
g13759	pmb0782	0.963	0.00200279
g13767	pmb0782	-0.996	2.10905e-05
g13768	pmb0782	-0.992	0.000106295
g13772	pmb0782	-0.967	0.00160933
g13783	pmb0782	-0.986	0.000285556
g13785	pmb0782	0.965	0.00179525
g13805	pmb0782	-0.931	0.00700219
g13807	pmb0782	0.988	0.000211596
g13830	pmb0782	0.932	0.00678981
g13833	pmb0782	-0.981	0.000531577
g13845	pmb0782	-0.985	0.00033891
g13846	pmb0782	0.994	5.82259e-05
g13851	pmb0782	0.939	0.00553825
g13864	pmb0782	-0.989	0.000170169
g13890	pmb0782	0.991	0.000125987
g13906	pmb0782	0.96	0.00239681
g13913	pmb0782	-0.98	0.000618818
g13922	pmb0782	-0.95	0.00374476
g13953	pmb0782	-0.917	0.00996645
g13963	pmb0782	0.992	8.68156e-05
g13965	pmb0782	-0.919	0.0096576
g13968	pmb0782	0.992	0.000105085
g13976	pmb0782	-0.973	0.00112282
g13977	pmb0782	-0.919	0.00963087
g1398	pmb0782	-0.993	6.62188e-05
g13985	pmb0782	0.943	0.00476093
g13997	pmb0782	0.965	0.00182809
g14003	pmb0782	-0.956	0.00291437
g1401	pmb0782	-0.994	4.86935e-05
g14019	pmb0782	0.989	0.00017492
g14084	pmb0782	0.933	0.00653625
g1409	pmb0782	-0.966	0.00172719
g14097	pmb0782	0.938	0.0057281
g1410	pmb0782	-0.938	0.00566767
g14101	pmb0782	0.938	0.00572176
g14106	pmb0782	-0.989	0.000195851
g14109	pmb0782	-0.986	0.000280659
g14114	pmb0782	-0.966	0.00171855
g14146	pmb0782	-0.977	0.000762847
g14147	pmb0782	0.97	0.00132688
g14169	pmb0782	-0.993	8.36725e-05
g14182	pmb0782	-0.988	0.000204314
g14188	pmb0782	-0.961	0.00224264
g14197	pmb0782	0.978	0.000735853
g14208	pmb0782	0.98	0.000605723
g1421	pmb0782	0.988	0.000200349
g14212	pmb0782	0.99	0.000163373
g14248	pmb0782	-0.953	0.00327965
g1425	pmb0782	-0.979	0.000628632
g1426	pmb0782	-0.976	0.000873858
g14266	pmb0782	0.992	0.000107877
g14281	pmb0782	-0.93	0.00713448
g14287	pmb0782	-0.961	0.00224223
g14308	pmb0782	-0.989	0.00018183
g14314	pmb0782	-0.983	0.000413914
g14341	pmb0782	0.986	0.000307286
g14351	pmb0782	0.985	0.000330479
g14352	pmb0782	0.98	0.000618806
g14365	pmb0782	-0.981	0.0005249
g14370	pmb0782	-0.991	0.000127141
g1438	pmb0782	-0.942	0.00492754
g14390	pmb0782	-0.921	0.00908184
g14391	pmb0782	-0.947	0.00409533
g14401	pmb0782	0.992	8.96693e-05
g14409	pmb0782	-0.93	0.00718542
g14410	pmb0782	-0.954	0.00312239
g14429	pmb0782	-0.994	6.07575e-05
g14436	pmb0782	-0.994	5.62552e-05
g14445	pmb0782	-0.991	0.000112786
g14447	pmb0782	-0.982	0.000501092
g14453	pmb0782	-0.988	0.000210407
g14465	pmb0782	0.946	0.00433138
g1447	pmb0782	-0.952	0.00334175
g14471	pmb0782	-0.962	0.00211884
g14473	pmb0782	0.985	0.000336633
g14474	pmb0782	0.96	0.00233026
g14488	pmb0782	-0.959	0.00252962
g14494	pmb0782	0.991	0.000108682
g14518	pmb0782	-0.979	0.000649381
g14522	pmb0782	-0.98	0.000607405
g14523	pmb0782	-0.991	0.000126334
g14524	pmb0782	-0.982	0.000479774
g14535	pmb0782	0.984	0.000368664
g14538	pmb0782	0.99	0.000136242
g1456	pmb0782	-0.956	0.00290183
g14574	pmb0782	-0.962	0.00214945
g14576	pmb0782	0.917	0.00994623
g14599	pmb0782	-0.997	1.62753e-05
g14610	pmb0782	-0.992	0.000101585
g14616	pmb0782	0.986	0.000279777
g14641	pmb0782	0.931	0.00694757
g1466	pmb0782	-0.942	0.0049627
g1467	pmb0782	-0.941	0.00520153
g14671	pmb0782	-0.937	0.00575859
g14675	pmb0782	-0.975	0.000928214
g14676	pmb0782	0.991	0.000131694
g14682	pmb0782	0.974	0.000971861
g14693	pmb0782	-0.959	0.00251525
g14698	pmb0782	0.963	0.00204466
g14702	pmb0782	-0.94	0.00524752
g14737	pmb0782	0.963	0.00202369
g14756	pmb0782	-0.925	0.00818817
g14758	pmb0782	-0.953	0.00332776
g14762	pmb0782	0.99	0.000137267
g14777	pmb0782	0.921	0.00922417
g14789	pmb0782	-0.955	0.00304236
g14810	pmb0782	0.976	0.000878297
g14827	pmb0782	-1	2.758e-07
g14834	pmb0782	-0.991	0.000131191
g14852	pmb0782	-0.943	0.00481644
g14856	pmb0782	-0.986	0.000277774
g14859	pmb0782	-0.992	8.77066e-05
g14871	pmb0782	0.979	0.000687401
g14882	pmb0782	-0.932	0.00677698
g14884	pmb0782	-0.951	0.00357707
g14896	pmb0782	0.943	0.0047959
g14915	pmb0782	-0.953	0.00327413
g14929	pmb0782	0.988	0.000205528
g1494	pmb0782	-0.987	0.000265823
g14950	pmb0782	-0.98	0.000574943
g1496	pmb0782	0.984	0.000367935
g1497	pmb0782	0.991	0.000119603
g14975	pmb0782	0.978	0.000737701
g14996	pmb0782	0.95	0.00371362
g15006	pmb0782	-0.992	9.37679e-05
g15022	pmb0782	-0.983	0.000444586
g15029	pmb0782	-0.977	0.000809442
g15031	pmb0782	-0.987	0.000260336
g15032	pmb0782	-0.992	8.84873e-05
g15034	pmb0782	0.991	0.000108141
g1506	pmb0782	0.992	0.000104998
g15062	pmb0782	0.932	0.0067716
g15068	pmb0782	-0.99	0.000161024
g15075	pmb0782	-0.985	0.000350541
g15089	pmb0782	0.982	0.000505154
g1509	pmb0782	-0.979	0.000626408
g15090	pmb0782	0.964	0.00188551
g15104	pmb0782	0.991	0.000113283
g15112	pmb0782	-0.95	0.00368641
g1512	pmb0782	-0.995	4.34577e-05
g15121	pmb0782	-0.983	0.000410243
g15126	pmb0782	-0.988	0.000228466
g15131	pmb0782	0.99	0.000142797
g15132	pmb0782	0.992	0.000104261
g15149	pmb0782	0.972	0.00116304
g15164	pmb0782	0.918	0.00988884
g15168	pmb0782	0.992	8.85641e-05
g15185	pmb0782	0.976	0.000824147
g15212	pmb0782	-0.968	0.00153989
g1522	pmb0782	0.988	0.000231131
g15225	pmb0782	0.992	9.65831e-05
g15233	pmb0782	-0.991	0.000123272
g15261	pmb0782	0.936	0.0060354
g15280	pmb0782	0.936	0.00604881
g15284	pmb0782	0.968	0.00148119
g1531	pmb0782	-0.976	0.000831094
g15318	pmb0782	-0.978	0.00069936
g15328	pmb0782	0.987	0.000242528
g15334	pmb0782	-0.921	0.00910614
g15356	pmb0782	-0.932	0.00668107
g15357	pmb0782	-0.923	0.00870078
g15359	pmb0782	-0.978	0.000703682
g15378	pmb0782	0.997	1.79596e-05
g15399	pmb0782	0.989	0.000166939
g15423	pmb0782	0.918	0.00976999
g15441	pmb0782	-0.999	4.958e-07
g15453	pmb0782	-0.969	0.00140048
g15460	pmb0782	-0.956	0.0028515
g15465	pmb0782	-0.983	0.000448983
g1548	pmb0782	-0.99	0.000153492
g15487	pmb0782	0.986	0.000279935
g15489	pmb0782	0.985	0.000331565
g1549	pmb0782	0.95	0.00363143
g15510	pmb0782	-0.938	0.00562382
g15511	pmb0782	-0.981	0.000530742
g15533	pmb0782	-1	7.1e-09
g1555	pmb0782	-0.92	0.00924453
g15558	pmb0782	-0.932	0.00670098
g15559	pmb0782	-0.958	0.00257293
g15561	pmb0782	-0.988	0.000216024
g15567	pmb0782	-0.949	0.00383906
g15569	pmb0782	-0.952	0.00344292
g1558	pmb0782	-0.918	0.00981647
g15591	pmb0782	-0.993	6.70999e-05
g15611	pmb0782	0.995	3.98603e-05
g1562	pmb0782	0.957	0.00268981
g15620	pmb0782	-0.958	0.00261646
g15624	pmb0782	0.989	0.000169336
g1563	pmb0782	0.974	0.0009925
g15633	pmb0782	-0.993	6.5454e-05
g1564	pmb0782	-0.983	0.000417659
g15653	pmb0782	0.95	0.00366931
g1567	pmb0782	-0.926	0.00793901
g15691	pmb0782	-0.946	0.00429805
g15695	pmb0782	0.989	0.000194168
g15696	pmb0782	-0.972	0.00117656
g15723	pmb0782	-0.964	0.00193654
g15727	pmb0782	0.925	0.00824445
g15738	pmb0782	-0.956	0.00281279
g15757	pmb0782	-0.985	0.000329745
g15761	pmb0782	-0.954	0.00318651
g15762	pmb0782	-0.98	0.00062014
g15773	pmb0782	0.988	0.000206455
g15777	pmb0782	-0.995	3.78412e-05
g15795	pmb0782	-0.986	0.000275704
g15796	pmb0782	0.993	6.86902e-05
g15797	pmb0782	0.938	0.00568966
g15798	pmb0782	0.992	8.71593e-05
g15799	pmb0782	0.992	9.59608e-05
g15805	pmb0782	0.992	8.72339e-05
g15811	pmb0782	0.992	8.80427e-05
g15829	pmb0782	0.968	0.00150437
g15833	pmb0782	0.972	0.00116896
g15835	pmb0782	0.993	7.16006e-05
g15837	pmb0782	0.932	0.00672323
g15838	pmb0782	0.968	0.00148994
g15839	pmb0782	0.992	9.21026e-05
g1586	pmb0782	-0.983	0.000433417
g15862	pmb0782	-0.971	0.00122941
g15873	pmb0782	-0.99	0.00015235
g15886	pmb0782	0.977	0.000775178
g15888	pmb0782	-0.955	0.00301814
g15889	pmb0782	-0.974	0.000983479
g15902	pmb0782	-0.976	0.000867032
g15914	pmb0782	-0.954	0.00314428
g15915	pmb0782	-0.997	1.51657e-05
g15919	pmb0782	-0.974	0.00102281
g15922	pmb0782	-0.982	0.000487012
g15930	pmb0782	-0.934	0.00646293
g15941	pmb0782	-0.985	0.000357704
g15950	pmb0782	0.992	9.73688e-05
g15952	pmb0782	0.978	0.000709622
g15959	pmb0782	-0.992	9.60488e-05
g15979	pmb0782	0.975	0.000922265
g15988	pmb0782	-0.989	0.000167098
g16031	pmb0782	0.987	0.000243561
g16035	pmb0782	-0.999	1.5355e-06
g16046	pmb0782	0.972	0.00118107
g16057	pmb0782	0.986	0.000299343
g16058	pmb0782	0.978	0.000703052
g1606	pmb0782	-0.973	0.00107969
g16060	pmb0782	-0.946	0.00433905
g16078	pmb0782	0.945	0.00447046
g16082	pmb0782	0.986	0.000277684
g16086	pmb0782	0.975	0.000897247
g16088	pmb0782	0.925	0.00831473
g16111	pmb0782	0.991	0.00011345
g16114	pmb0782	-0.925	0.00826046
g16120	pmb0782	-0.986	0.000276987
g16121	pmb0782	-0.958	0.0026302
g16122	pmb0782	-0.995	3.32252e-05
g16126	pmb0782	-0.993	7.35255e-05
g1614	pmb0782	-0.951	0.00350543
g16144	pmb0782	-0.993	7.40021e-05
g16146	pmb0782	0.972	0.00114217
g16162	pmb0782	0.96	0.00233417
g16171	pmb0782	-0.953	0.003212
g16199	pmb0782	-0.949	0.00383646
g162	pmb0782	-0.964	0.00186857
g1621	pmb0782	-0.995	3.83109e-05
g16223	pmb0782	-0.978	0.000701748
g16224	pmb0782	-0.994	5.32486e-05
g16234	pmb0782	-0.924	0.00853616
g16248	pmb0782	-0.961	0.00223077
g16250	pmb0782	-0.991	0.000132096
g16253	pmb0782	0.992	0.000106171
g16254	pmb0782	0.99	0.000155703
g16261	pmb0782	-0.98	0.000568453
g16263	pmb0782	-0.991	0.000120915
g16287	pmb0782	0.934	0.00632961
g16288	pmb0782	-0.992	9.45659e-05
g16289	pmb0782	-0.977	0.00075369
g16314	pmb0782	-0.947	0.00414479
g16315	pmb0782	-0.956	0.00279723
g16316	pmb0782	-0.992	9.80152e-05
g16329	pmb0782	0.987	0.000261873
g1633	pmb0782	0.991	0.000129463
g16339	pmb0782	-0.991	0.00011322
g16342	pmb0782	-0.981	0.000517409
g16343	pmb0782	-0.987	0.000265932
g16352	pmb0782	-0.966	0.00172597
g1637	pmb0782	0.923	0.00859862
g16390	pmb0782	0.959	0.00249224
g16394	pmb0782	0.996	2.60161e-05
g16399	pmb0782	0.968	0.00153172
g16406	pmb0782	-0.998	8.5094e-06
g16420	pmb0782	0.938	0.0055665
g16432	pmb0782	-0.972	0.00112989
g16433	pmb0782	-0.983	0.000426235
g16438	pmb0782	0.956	0.0028395
g16443	pmb0782	-0.972	0.00116345
g16444	pmb0782	-0.95	0.00366795
g16468	pmb0782	-0.997	1.82745e-05
g16479	pmb0782	-0.993	6.51213e-05
g16490	pmb0782	-0.991	0.000113189
g16493	pmb0782	0.991	0.000108836
g16501	pmb0782	-0.953	0.0032328
g16502	pmb0782	-0.976	0.000866754
g16523	pmb0782	-0.967	0.00163867
g16533	pmb0782	0.992	0.000105064
g16535	pmb0782	-0.948	0.0039418
g16577	pmb0782	-0.974	0.00100943
g16578	pmb0782	0.929	0.00747733
g16590	pmb0782	-0.925	0.00819849
g16592	pmb0782	-0.985	0.000314018
g16596	pmb0782	0.939	0.00545247
g16597	pmb0782	-0.973	0.00105417
g166	pmb0782	0.992	8.70091e-05
g1660	pmb0782	-0.972	0.00116135
g16600	pmb0782	-0.964	0.00188832
g16617	pmb0782	0.992	8.67914e-05
g16618	pmb0782	-0.998	7.3423e-06
g16629	pmb0782	0.96	0.00237004
g16631	pmb0782	0.992	9.11645e-05
g16634	pmb0782	0.979	0.000631415
g16635	pmb0782	0.952	0.00335496
g16644	pmb0782	0.928	0.00763298
g16663	pmb0782	-0.969	0.00144789
g16664	pmb0782	-0.96	0.0023438
g16672	pmb0782	0.985	0.000324412
g16680	pmb0782	-0.993	6.66927e-05
g1669	pmb0782	-0.983	0.000437898
g16698	pmb0782	-0.954	0.00315921
g16702	pmb0782	-0.965	0.00183185
g16709	pmb0782	-0.963	0.00207182
g16718	pmb0782	-0.932	0.00674594
g16722	pmb0782	-0.967	0.00161671
g16723	pmb0782	-0.964	0.00193897
g16744	pmb0782	-0.978	0.000695864
g16757	pmb0782	-0.936	0.00603455
g16760	pmb0782	0.987	0.000252311
g16772	pmb0782	0.96	0.00241356
g168	pmb0782	0.991	0.000119076
g16801	pmb0782	0.992	8.71815e-05
g16852	pmb0782	0.995	3.85214e-05
g16863	pmb0782	0.98	0.000605593
g16878	pmb0782	-0.986	0.000301897
g16881	pmb0782	0.986	0.000295386
g16895	pmb0782	0.971	0.00126159
g16901	pmb0782	0.944	0.00456656
g16912	pmb0782	0.962	0.00212944
g16923	pmb0782	-0.984	0.0003976
g16924	pmb0782	0.984	0.00038638
g16935	pmb0782	-0.952	0.00341241
g16955	pmb0782	-0.978	0.00069491
g16970	pmb0782	-0.993	7.65012e-05
g1698	pmb0782	-0.982	0.000473443
g16990	pmb0782	-0.96	0.00238211
g17000	pmb0782	-0.977	0.000771504
g17007	pmb0782	-0.994	5.59215e-05
g17011	pmb0782	-0.928	0.00757178
g17013	pmb0782	-0.967	0.0015997
g17026	pmb0782	-0.957	0.00272898
g1704	pmb0782	-0.98	0.000602825
g17040	pmb0782	-0.967	0.00159927
g17047	pmb0782	-0.987	0.000261937
g17052	pmb0782	-0.986	0.000311396
g17056	pmb0782	-0.98	0.000581775
g17068	pmb0782	0.974	0.00102982
g1707	pmb0782	0.99	0.000159815
g17073	pmb0782	-0.996	2.81774e-05
g17074	pmb0782	0.992	0.000102685
g17078	pmb0782	-0.955	0.00304632
g17097	pmb0782	-0.975	0.000936009
g17104	pmb0782	-0.957	0.00267262
g17107	pmb0782	-0.966	0.00171823
g1711	pmb0782	0.944	0.00462316
g17111	pmb0782	-0.95	0.00361733
g17118	pmb0782	-0.983	0.000411355
g17124	pmb0782	0.979	0.00064129
g17125	pmb0782	-0.963	0.0020172
g17126	pmb0782	-0.929	0.00730365
g17140	pmb0782	0.963	0.00207242
g17144	pmb0782	0.966	0.00167971
g17145	pmb0782	0.977	0.000817493
g17149	pmb0782	0.974	0.0010391
g17150	pmb0782	-0.971	0.00125261
g17155	pmb0782	-0.99	0.000162709
g17159	pmb0782	-0.995	4.1054e-05
g17166	pmb0782	-0.919	0.00947182
g17184	pmb0782	-0.92	0.00940429
g17185	pmb0782	0.958	0.0026198
g17193	pmb0782	-0.96	0.00241611
g17198	pmb0782	0.95	0.00361954
g17203	pmb0782	-0.977	0.000817074
g17209	pmb0782	0.952	0.00342378
g17212	pmb0782	-0.965	0.00179627
g17213	pmb0782	-0.953	0.00329149
g17216	pmb0782	0.97	0.00133941
g17217	pmb0782	-0.967	0.0015997
g17239	pmb0782	-0.994	5.52065e-05
g17267	pmb0782	-0.972	0.00115586
g17270	pmb0782	-0.932	0.00685622
g17272	pmb0782	-0.969	0.0013973
g17277	pmb0782	-0.932	0.00674055
g1729	pmb0782	0.961	0.00223487
g17299	pmb0782	0.92	0.00928076
g17304	pmb0782	-0.997	1.73002e-05
g17317	pmb0782	-0.977	0.000766949
g17328	pmb0782	0.987	0.000246625
g17339	pmb0782	-0.963	0.00201711
g17342	pmb0782	-0.988	0.000204948
g17345	pmb0782	-0.991	0.000125428
g17348	pmb0782	0.957	0.00278333
g17351	pmb0782	0.975	0.00092566
g17356	pmb0782	0.996	2.50762e-05
g17366	pmb0782	0.989	0.000167259
g17378	pmb0782	0.944	0.00465469
g17380	pmb0782	0.984	0.000373421
g17381	pmb0782	0.95	0.00373876
g17382	pmb0782	0.966	0.00175845
g17395	pmb0782	-0.948	0.00391908
g17396	pmb0782	-0.936	0.00598454
g17398	pmb0782	0.973	0.00108542
g1740	pmb0782	0.992	8.70709e-05
g17404	pmb0782	0.918	0.00976684
g17405	pmb0782	-0.962	0.00213734
g17415	pmb0782	0.992	9.87334e-05
g1742	pmb0782	-0.999	1.032e-06
g17432	pmb0782	-0.932	0.00686863
g17443	pmb0782	-0.987	0.000246134
g17446	pmb0782	-0.922	0.00880817
g17447	pmb0782	-0.996	2.17091e-05
g17457	pmb0782	0.97	0.00132867
g17466	pmb0782	-0.954	0.0031416
g17471	pmb0782	-0.956	0.00283511
g17474	pmb0782	-0.942	0.00493078
g17506	pmb0782	0.929	0.00741132
g17508	pmb0782	-0.982	0.000475597
g17526	pmb0782	0.955	0.003031
g17529	pmb0782	-0.985	0.000336162
g17532	pmb0782	-0.933	0.00657329
g17548	pmb0782	-0.982	0.000485853
g1757	pmb0782	0.985	0.000332999
g17585	pmb0782	0.99	0.000152724
g17586	pmb0782	0.985	0.000349138
g17587	pmb0782	0.954	0.00310807
g17590	pmb0782	0.991	0.000113149
g17596	pmb0782	-0.965	0.00181412
g17597	pmb0782	-0.933	0.00661405
g17605	pmb0782	0.995	4.06307e-05
g17611	pmb0782	-0.971	0.00120775
g17625	pmb0782	-0.968	0.00152908
g17626	pmb0782	-0.982	0.000491079
g17643	pmb0782	-0.966	0.00172362
g17657	pmb0782	0.952	0.00342596
g17659	pmb0782	-0.99	0.000147645
g17660	pmb0782	-0.994	4.95749e-05
g1767	pmb0782	-0.93	0.00727006
g17672	pmb0782	0.98	0.000588537
g17688	pmb0782	-0.988	0.000217929
g17701	pmb0782	0.991	0.000131148
g17706	pmb0782	-0.959	0.00254431
g17707	pmb0782	-0.995	3.49506e-05
g17708	pmb0782	-0.99	0.00014026
g1771	pmb0782	0.972	0.00112567
g17731	pmb0782	0.932	0.00680895
g17737	pmb0782	0.962	0.00216902
g17753	pmb0782	0.987	0.000249009
g17755	pmb0782	0.928	0.00756189
g17796	pmb0782	-0.99	0.000152493
g17812	pmb0782	-0.927	0.00785188
g17828	pmb0782	0.993	7.1531e-05
g17848	pmb0782	0.988	0.000202088
g17849	pmb0782	0.976	0.000881629
g17856	pmb0782	0.992	9.19971e-05
g17859	pmb0782	0.974	0.00102647
g17876	pmb0782	-0.991	0.000116696
g17890	pmb0782	-0.984	0.000364491
g17891	pmb0782	-0.977	0.000787837
g17893	pmb0782	0.993	7.5684e-05
g17907	pmb0782	-0.955	0.00301645
g17917	pmb0782	-0.984	0.000392565
g17942	pmb0782	-0.973	0.00112092
g17950	pmb0782	-0.992	0.000101729
g17960	pmb0782	0.986	0.000286683
g17964	pmb0782	0.989	0.000192956
g17983	pmb0782	0.98	0.000580422
g17995	pmb0782	-0.978	0.000695119
g18010	pmb0782	-0.997	1.15795e-05
g18020	pmb0782	-0.955	0.00302311
g18031	pmb0782	-0.982	0.000461809
g18052	pmb0782	-0.976	0.000832507
g18053	pmb0782	0.991	0.000126638
g1806	pmb0782	-0.993	6.40193e-05
g18085	pmb0782	-0.981	0.000546399
g18087	pmb0782	0.98	0.000581097
g18090	pmb0782	0.984	0.00038417
g18094	pmb0782	0.962	0.00210015
g18110	pmb0782	0.935	0.00627746
g18118	pmb0782	-0.983	0.0004538
g1812	pmb0782	-0.991	0.000110633
g18125	pmb0782	0.972	0.00114106
g18126	pmb0782	0.957	0.00269203
g18137	pmb0782	-0.967	0.00163842
g18156	pmb0782	-0.972	0.00119431
g18184	pmb0782	0.997	1.14089e-05
g18217	pmb0782	0.99	0.000144745
g18218	pmb0782	0.981	0.00056311
g18231	pmb0782	0.97	0.00133916
g18238	pmb0782	-0.982	0.000486723
g18243	pmb0782	0.997	1.31109e-05
g18290	pmb0782	0.992	9.82743e-05
g18303	pmb0782	-0.94	0.00534117
g18365	pmb0782	0.959	0.00246709
g18378	pmb0782	0.995	3.73442e-05
g1838	pmb0782	-0.995	4.00351e-05
g18381	pmb0782	0.963	0.00207437
g18382	pmb0782	0.933	0.00649512
g18389	pmb0782	0.97	0.00135006
g1839	pmb0782	-0.944	0.00465556
g18398	pmb0782	0.992	8.7959e-05
g184	pmb0782	-0.992	0.000104572
g1840	pmb0782	-0.936	0.00594735
g18412	pmb0782	0.992	0.000107711
g18441	pmb0782	0.992	8.80071e-05
g18448	pmb0782	0.969	0.00138349
g18457	pmb0782	-0.921	0.00910988
g18480	pmb0782	-0.981	0.000532022
g18492	pmb0782	-0.991	0.00012432
g18502	pmb0782	0.989	0.000189593
g18506	pmb0782	-0.97	0.00134631
g18517	pmb0782	-0.99	0.000160683
g18522	pmb0782	0.958	0.0026
g18527	pmb0782	0.985	0.000341938
g18538	pmb0782	-0.992	9.47695e-05
g18540	pmb0782	0.954	0.00311252
g18561	pmb0782	0.987	0.000269044
g18571	pmb0782	-0.968	0.00147946
g1859	pmb0782	-0.941	0.00505039
g18604	pmb0782	-0.977	0.000776811
g18605	pmb0782	-0.978	0.00069553
g18607	pmb0782	0.988	0.000200295
g18639	pmb0782	0.992	0.000107789
g18641	pmb0782	0.977	0.000763819
g18666	pmb0782	0.992	0.00010346
g18691	pmb0782	-0.993	8.13068e-05
g18705	pmb0782	0.992	0.000107246
g18722	pmb0782	-0.963	0.00197468
g18724	pmb0782	-0.976	0.000878578
g18728	pmb0782	-0.996	2.41962e-05
g18730	pmb0782	-0.985	0.000348443
g18756	pmb0782	0.964	0.00195751
g18757	pmb0782	-0.98	0.000577528
g18762	pmb0782	0.965	0.00177008
g18796	pmb0782	0.954	0.00312575
g18840	pmb0782	0.987	0.000255533
g18842	pmb0782	-0.989	0.000176723
g18852	pmb0782	0.984	0.000358682
g18853	pmb0782	-0.973	0.00106345
g1887	pmb0782	0.964	0.00192988
g18871	pmb0782	-0.957	0.0026903
g18872	pmb0782	-0.95	0.00375187
g1888	pmb0782	-0.982	0.000509308
g18888	pmb0782	-0.96	0.00238824
g18897	pmb0782	0.977	0.000814509
g18909	pmb0782	-0.966	0.00170498
g18916	pmb0782	-0.985	0.000332342
g18921	pmb0782	-0.993	7.03776e-05
g1894	pmb0782	-0.968	0.0015629
g18941	pmb0782	0.97	0.00131546
g18974	pmb0782	-0.982	0.000499316
g1899	pmb0782	-0.966	0.00169125
g19000	pmb0782	-0.971	0.00128568
g19014	pmb0782	0.992	9.1102e-05
g19015	pmb0782	0.959	0.00251803
g19031	pmb0782	-0.921	0.0090599
g19055	pmb0782	-0.926	0.00803874
g19056	pmb0782	-0.971	0.00126446
g19068	pmb0782	-0.985	0.000348739
g19074	pmb0782	0.94	0.00530422
g19075	pmb0782	0.987	0.000244431
g19100	pmb0782	-0.948	0.0039592
g19167	pmb0782	-0.949	0.00384
g19182	pmb0782	-0.988	0.000218328
g19203	pmb0782	-0.978	0.000724064
g19210	pmb0782	-0.989	0.000187631
g19218	pmb0782	0.978	0.000720012
g19234	pmb0782	-0.955	0.00298282
g19243	pmb0782	0.988	0.000206724
g19252	pmb0782	-0.997	1.55937e-05
g19256	pmb0782	-0.993	7.08723e-05
g19262	pmb0782	0.969	0.00142248
g19297	pmb0782	0.982	0.000490485
g19331	pmb0782	0.923	0.00856886
g19339	pmb0782	-0.944	0.00468058
g19367	pmb0782	0.934	0.00635335
g19423	pmb0782	-0.967	0.00165878
g19424	pmb0782	-0.977	0.000806774
g19429	pmb0782	-0.941	0.00507853
g19432	pmb0782	-0.986	0.000282147
g19452	pmb0782	0.99	0.000135774
g195	pmb0782	-0.961	0.00220665
g19510	pmb0782	-0.983	0.000437947
g19516	pmb0782	-0.991	0.000131458
g19518	pmb0782	-0.942	0.00501235
g19538	pmb0782	-0.967	0.00166158
g19542	pmb0782	-0.946	0.00432793
g19550	pmb0782	-0.987	0.00023844
g19565	pmb0782	0.96	0.00235693
g19571	pmb0782	-0.988	0.000215613
g19575	pmb0782	-0.945	0.00447667
g19577	pmb0782	0.967	0.00159697
g19594	pmb0782	0.954	0.00312037
g19598	pmb0782	-0.936	0.00593733
g19599	pmb0782	-0.979	0.000682693
g19620	pmb0782	0.967	0.001606
g19621	pmb0782	-0.956	0.00280262
g19623	pmb0782	-0.998	5.9162e-06
g19636	pmb0782	-0.984	0.000395152
g19642	pmb0782	0.923	0.00871978
g19652	pmb0782	-0.986	0.000294868
g19653	pmb0782	0.992	9.49539e-05
g19654	pmb0782	-0.987	0.000259738
g19664	pmb0782	0.992	8.84029e-05
g19682	pmb0782	-0.922	0.00888352
g19687	pmb0782	-0.958	0.00260994
g19706	pmb0782	-0.949	0.00389494
g19707	pmb0782	-0.981	0.000518025
g19713	pmb0782	0.965	0.00181862
g19716	pmb0782	0.974	0.000990586
g19720	pmb0782	-0.959	0.0024638
g19723	pmb0782	-0.962	0.00214622
g1977	pmb0782	-0.97	0.00135959
g19779	pmb0782	0.922	0.00888254
g19793	pmb0782	-0.97	0.00131844
g19798	pmb0782	0.946	0.00425662
g19800	pmb0782	0.967	0.00164205
g19807	pmb0782	0.998	9.2346e-06
g19809	pmb0782	-0.945	0.00444994
g19826	pmb0782	-0.939	0.00546608
g19839	pmb0782	-0.989	0.000187779
g19843	pmb0782	0.979	0.000636993
g19845	pmb0782	-0.985	0.000317468
g19860	pmb0782	-0.991	0.000129417
g19864	pmb0782	0.992	9.40584e-05
g19869	pmb0782	-0.943	0.00473906
g19875	pmb0782	-0.981	0.000538832
g19878	pmb0782	-0.954	0.00309469
g19879	pmb0782	0.986	0.000272963
g19882	pmb0782	-0.976	0.000842198
g19884	pmb0782	0.989	0.000169512
g19889	pmb0782	0.919	0.00963738
g19902	pmb0782	-0.97	0.00131135
g19903	pmb0782	0.992	9.6776e-05
g19906	pmb0782	-0.996	1.90757e-05
g19911	pmb0782	-0.959	0.00251186
g19918	pmb0782	-0.985	0.000339622
g19920	pmb0782	-0.992	0.000104563
g19923	pmb0782	-0.994	5.34675e-05
g19932	pmb0782	-0.958	0.00256026
g19939	pmb0782	0.922	0.00894898
g19941	pmb0782	0.992	0.000105085
g19952	pmb0782	-0.987	0.000239051
g19966	pmb0782	0.96	0.00233595
g2000	pmb0782	-0.973	0.00112225
g20005	pmb0782	-0.934	0.00645062
g20035	pmb0782	-0.933	0.00650411
g20042	pmb0782	-0.983	0.00041314
g20049	pmb0782	-0.971	0.00123492
g20072	pmb0782	0.958	0.00260908
g20077	pmb0782	-0.981	0.000559814
g20083	pmb0782	0.932	0.00675418
g20086	pmb0782	0.97	0.00136821
g20109	pmb0782	-0.935	0.00623887
g20110	pmb0782	-0.991	0.000114388
g20117	pmb0782	-0.928	0.00755248
g20120	pmb0782	0.959	0.00250938
g20121	pmb0782	0.93	0.00725692
g20130	pmb0782	-0.951	0.0035362
g20133	pmb0782	0.931	0.00689252
g20134	pmb0782	0.987	0.000266762
g20149	pmb0782	-0.935	0.00618795
g2015	pmb0782	-0.988	0.000208281
g20162	pmb0782	-0.995	3.78532e-05
g20164	pmb0782	-0.992	9.39517e-05
g20166	pmb0782	-0.994	5.22414e-05
g20167	pmb0782	-0.961	0.00219574
g20183	pmb0782	-0.969	0.0014058
g20187	pmb0782	-0.985	0.000342526
g20193	pmb0782	-0.959	0.00246864
g20207	pmb0782	-0.944	0.00462915
g20210	pmb0782	0.948	0.00391189
g20223	pmb0782	0.931	0.0070325
g20233	pmb0782	-0.994	4.99614e-05
g20237	pmb0782	-0.992	8.9514e-05
g20238	pmb0782	0.993	6.54388e-05
g20239	pmb0782	0.994	4.84958e-05
g20248	pmb0782	-0.952	0.00333255
g20250	pmb0782	0.973	0.00111813
g20259	pmb0782	-0.984	0.000374772
g20284	pmb0782	0.989	0.000174637
g2029	pmb0782	-0.96	0.00238487
g20292	pmb0782	-0.917	0.00999499
g20297	pmb0782	0.955	0.0029654
g2030	pmb0782	-0.993	8.41494e-05
g20304	pmb0782	0.988	0.00023041
g20308	pmb0782	0.984	0.000380445
g20309	pmb0782	0.992	8.82692e-05
g2032	pmb0782	-0.936	0.00603697
g20326	pmb0782	-0.947	0.00409235
g20328	pmb0782	0.934	0.00633524
g20330	pmb0782	0.927	0.00782771
g20331	pmb0782	0.928	0.0075372
g20337	pmb0782	-0.991	0.000128242
g2035	pmb0782	0.927	0.00782731
g20353	pmb0782	-0.954	0.00310697
g20360	pmb0782	0.951	0.00347931
g20374	pmb0782	0.968	0.00152836
g20377	pmb0782	-0.949	0.00384512
g20383	pmb0782	-0.993	7.23474e-05
g20407	pmb0782	-0.99	0.000148008
g20411	pmb0782	-0.97	0.00134395
g20417	pmb0782	-0.952	0.00341126
g20424	pmb0782	-0.989	0.000172715
g20428	pmb0782	0.993	7.6361e-05
g20431	pmb0782	0.99	0.000136202
g20433	pmb0782	-0.988	0.000222852
g20434	pmb0782	-0.996	2.99856e-05
g20435	pmb0782	0.982	0.000475951
g20442	pmb0782	-0.97	0.00137449
g20443	pmb0782	0.984	0.000360708
g20456	pmb0782	-0.985	0.000320625
g20459	pmb0782	-0.979	0.000669084
g20463	pmb0782	-0.938	0.00559543
g20471	pmb0782	0.99	0.000147587
g20476	pmb0782	-0.967	0.00157985
g20482	pmb0782	-0.96	0.00241574
g20487	pmb0782	0.974	0.000984127
g20500	pmb0782	-0.992	8.70698e-05
g20503	pmb0782	-0.931	0.00699411
g20504	pmb0782	0.973	0.00108368
g20509	pmb0782	-0.98	0.00060848
g20521	pmb0782	0.96	0.0024175
g20547	pmb0782	0.984	0.000371194
g20581	pmb0782	0.992	9.75266e-05
g20584	pmb0782	-0.978	0.000701633
g20596	pmb0782	-0.975	0.000950667
g20597	pmb0782	-0.945	0.00439343
g20600	pmb0782	-0.954	0.00305978
g20603	pmb0782	-0.996	2.70321e-05
g20609	pmb0782	0.98	0.000619507
g20613	pmb0782	0.985	0.000317587
g20619	pmb0782	-0.954	0.00306579
g20630	pmb0782	-0.982	0.000494714
g20653	pmb0782	0.962	0.00213317
g20695	pmb0782	-0.971	0.00122339
g20701	pmb0782	-0.991	0.000123608
g20710	pmb0782	-0.976	0.000846726
g20736	pmb0782	-0.984	0.000361532
g2074	pmb0782	0.92	0.00925901
g20755	pmb0782	-0.985	0.000315889
g20763	pmb0782	0.987	0.000267456
g2077	pmb0782	-0.994	4.61807e-05
g20793	pmb0782	0.983	0.000408718
g20795	pmb0782	-0.97	0.00136597
g20797	pmb0782	0.995	4.12413e-05
g20803	pmb0782	-0.955	0.00293161
g20804	pmb0782	0.988	0.000232793
g20806	pmb0782	-0.994	5.10915e-05
g20808	pmb0782	0.935	0.00626174
g20815	pmb0782	-0.97	0.00133123
g20818	pmb0782	-0.966	0.00172975
g20826	pmb0782	-0.968	0.00155603
g20827	pmb0782	-0.99	0.000139963
g20831	pmb0782	-0.988	0.000230665
g20866	pmb0782	-0.956	0.00288736
g20867	pmb0782	-0.931	0.00692581
g2088	pmb0782	0.979	0.000658615
g20886	pmb0782	0.953	0.00330969
g20901	pmb0782	0.982	0.000480346
g20909	pmb0782	0.991	0.000121618
g20949	pmb0782	0.944	0.00457478
g20969	pmb0782	-0.965	0.00178657
g20978	pmb0782	-0.975	0.000951833
g21016	pmb0782	-0.929	0.00739435
g21022	pmb0782	-0.98	0.000616968
g21042	pmb0782	0.993	8.11443e-05
g21068	pmb0782	-0.987	0.000240857
g21075	pmb0782	-0.977	0.000799828
g2108	pmb0782	0.976	0.000848401
g21093	pmb0782	0.992	8.86311e-05
g21103	pmb0782	0.949	0.00389408
g21114	pmb0782	0.991	0.000123698
g21117	pmb0782	-0.987	0.000260679
g21126	pmb0782	-0.943	0.00474483
g21127	pmb0782	-0.967	0.00162007
g21128	pmb0782	0.964	0.00195042
g21143	pmb0782	-0.968	0.00154088
g21148	pmb0782	-0.996	1.8515e-05
g21151	pmb0782	-0.954	0.00310737
g21153	pmb0782	0.98	0.0006064
g21164	pmb0782	-0.986	0.000311585
g21169	pmb0782	0.956	0.00287972
g21173	pmb0782	-0.995	3.16454e-05
g21200	pmb0782	-0.952	0.00345717
g21202	pmb0782	0.991	0.000118564
g21205	pmb0782	-0.925	0.00815519
g21209	pmb0782	0.938	0.00562797
g21215	pmb0782	-0.965	0.00176995
g21219	pmb0782	0.944	0.00461371
g2122	pmb0782	-0.98	0.000591632
g21225	pmb0782	0.978	0.000723995
g21226	pmb0782	0.929	0.0074325
g21227	pmb0782	0.923	0.00865361
g21229	pmb0782	-0.968	0.00147482
g2123	pmb0782	0.974	0.0010348
g21238	pmb0782	0.985	0.000336224
g21239	pmb0782	0.975	0.00093966
g21249	pmb0782	0.991	0.000132196
g21254	pmb0782	-0.952	0.00334933
g21278	pmb0782	0.971	0.0012749
g21285	pmb0782	-0.991	0.000132806
g21288	pmb0782	0.991	0.000111256
g21289	pmb0782	0.961	0.00229054
g21290	pmb0782	0.95	0.00367176
g21298	pmb0782	0.987	0.000256442
g21306	pmb0782	-0.992	8.91588e-05
g21309	pmb0782	0.979	0.000667257
g2131	pmb0782	0.992	9.39006e-05
g21313	pmb0782	-0.982	0.000481109
g2133	pmb0782	0.969	0.00145529
g21331	pmb0782	0.99	0.000153082
g2135	pmb0782	0.945	0.00444776
g21352	pmb0782	-0.982	0.000507793
g21367	pmb0782	-0.975	0.000955982
g21368	pmb0782	-0.942	0.00494528
g21372	pmb0782	-0.988	0.000230728
g21377	pmb0782	-0.954	0.00313494
g21399	pmb0782	0.986	0.000299269
g214	pmb0782	0.951	0.0035608
g21427	pmb0782	-0.972	0.00119799
g21431	pmb0782	-0.973	0.00106914
g2144	pmb0782	-0.994	5.71216e-05
g21449	pmb0782	0.949	0.00385788
g21474	pmb0782	-0.961	0.00226474
g21475	pmb0782	0.977	0.000783869
g21485	pmb0782	-0.995	3.97382e-05
g21489	pmb0782	0.991	0.000112341
g21496	pmb0782	0.986	0.000283288
g21500	pmb0782	-0.983	0.000424564
g21531	pmb0782	-0.987	0.00026613
g21533	pmb0782	-0.971	0.00126721
g21547	pmb0782	-0.979	0.000685223
g21557	pmb0782	-0.947	0.00411195
g21558	pmb0782	-0.923	0.00872696
g21571	pmb0782	-0.945	0.00443056
g21580	pmb0782	-0.996	2.99981e-05
g21586	pmb0782	0.972	0.00114613
g21587	pmb0782	0.992	8.89805e-05
g21593	pmb0782	0.919	0.00959145
g21594	pmb0782	0.98	0.00061436
g21596	pmb0782	0.991	0.000119119
g21600	pmb0782	0.977	0.000813803
g21606	pmb0782	0.938	0.00568067
g21618	pmb0782	-0.949	0.00387811
g2162	pmb0782	-0.956	0.00290845
g21638	pmb0782	-0.925	0.00821353
g21652	pmb0782	-0.925	0.0082067
g21690	pmb0782	0.992	0.000103637
g217	pmb0782	-0.983	0.000411325
g21714	pmb0782	-0.992	0.000102554
g21720	pmb0782	0.921	0.00908418
g21727	pmb0782	-0.977	0.000786842
g21735	pmb0782	0.992	9.38655e-05
g21767	pmb0782	-0.994	5.18884e-05
g21773	pmb0782	-0.962	0.00218881
g21776	pmb0782	-0.944	0.00460281
g21782	pmb0782	0.982	0.000490364
g21787	pmb0782	0.936	0.00594177
g21822	pmb0782	-0.965	0.00176823
g21825	pmb0782	0.99	0.000140084
g21874	pmb0782	-0.999	1.5222e-06
g21889	pmb0782	0.934	0.0062949
g21898	pmb0782	0.977	0.000817113
g21920	pmb0782	-0.985	0.000320377
g21926	pmb0782	0.983	0.000408186
g21935	pmb0782	0.992	8.70105e-05
g2194	pmb0782	0.981	0.000558074
g2195	pmb0782	-0.989	0.000172968
g21951	pmb0782	0.991	0.000129765
g2196	pmb0782	-0.976	0.000887798
g21964	pmb0782	-0.969	0.00141174
g21966	pmb0782	0.958	0.00256778
g21969	pmb0782	-0.977	0.000806419
g21994	pmb0782	0.993	8.09007e-05
g21999	pmb0782	0.952	0.00345488
g22000	pmb0782	0.99	0.00014212
g22002	pmb0782	0.995	4.29824e-05
g22006	pmb0782	0.989	0.000184127
g22012	pmb0782	-0.986	0.000306078
g22034	pmb0782	-0.983	0.000445275
g22044	pmb0782	0.958	0.00256267
g22060	pmb0782	0.98	0.000588553
g22066	pmb0782	-0.993	8.11362e-05
g22072	pmb0782	-0.961	0.00225248
g22089	pmb0782	0.954	0.00316229
g22090	pmb0782	-0.981	0.000533172
g2212	pmb0782	-0.964	0.00191095
g2213	pmb0782	0.992	9.21554e-05
g22156	pmb0782	-0.992	0.000107616
g22240	pmb0782	-0.975	0.000954501
g22245	pmb0782	-0.992	8.79072e-05
g22247	pmb0782	-0.986	0.000273947
g22259	pmb0782	0.932	0.00669783
g22266	pmb0782	0.963	0.00201049
g22280	pmb0782	-0.936	0.00608338
g22284	pmb0782	-0.995	4.00932e-05
g22304	pmb0782	-0.94	0.0052108
g22350	pmb0782	-0.94	0.0052994
g22358	pmb0782	0.932	0.00685382
g22375	pmb0782	0.957	0.00275094
g22385	pmb0782	-0.991	0.000132238
g22389	pmb0782	-0.985	0.000345901
g22390	pmb0782	-0.949	0.00381629
g22427	pmb0782	-0.973	0.00108538
g22441	pmb0782	-0.992	8.60144e-05
g22465	pmb0782	0.967	0.00161775
g22469	pmb0782	-0.927	0.00772434
g22487	pmb0782	0.923	0.00869508
g22492	pmb0782	0.932	0.00681608
g2251	pmb0782	-0.934	0.00647293
g22513	pmb0782	-0.995	4.14066e-05
g22515	pmb0782	-0.966	0.00174105
g22554	pmb0782	0.992	8.76469e-05
g22569	pmb0782	-0.994	4.8789e-05
g22584	pmb0782	0.975	0.00094105
g22586	pmb0782	-0.992	8.59266e-05
g22593	pmb0782	-0.995	3.59891e-05
g22609	pmb0782	0.99	0.000154972
g22618	pmb0782	-0.961	0.00228103
g22659	pmb0782	0.958	0.00258858
g22662	pmb0782	0.96	0.00239482
g2267	pmb0782	-0.983	0.000430629
g2269	pmb0782	0.967	0.00165938
g22717	pmb0782	-0.975	0.000893513
g22723	pmb0782	-0.982	0.000484911
g22727	pmb0782	-0.994	5.6244e-05
g22776	pmb0782	-0.935	0.00618962
g22828	pmb0782	0.988	0.000208575
g22853	pmb0782	0.968	0.00155039
g22855	pmb0782	-0.941	0.00510008
g22870	pmb0782	-0.957	0.0026747
g22883	pmb0782	-0.986	0.000277463
g22890	pmb0782	-0.992	9.29021e-05
g22905	pmb0782	0.992	9.15229e-05
g22928	pmb0782	-0.998	5.0325e-06
g22940	pmb0782	-0.955	0.00297336
g22941	pmb0782	-0.994	4.80681e-05
g22944	pmb0782	-0.989	0.000172479
g22951	pmb0782	-0.992	9.56229e-05
g23009	pmb0782	-0.931	0.0069012
g23013	pmb0782	0.99	0.000162137
g23014	pmb0782	0.995	4.02684e-05
g23026	pmb0782	0.968	0.00147762
g23031	pmb0782	0.992	8.68845e-05
g23049	pmb0782	-0.979	0.000668197
g23055	pmb0782	0.973	0.00110561
g23066	pmb0782	0.992	0.000104227
g23077	pmb0782	0.93	0.00713666
g23114	pmb0782	-0.962	0.00215426
g23125	pmb0782	-0.995	3.65477e-05
g23142	pmb0782	0.99	0.000152352
g23149	pmb0782	-0.93	0.00720327
g23150	pmb0782	-0.994	5.61631e-05
g2316	pmb0782	-0.979	0.000646613
g23180	pmb0782	-0.977	0.000759728
g23188	pmb0782	0.918	0.00991122
g23206	pmb0782	0.986	0.00029671
g23208	pmb0782	0.93	0.00719267
g23209	pmb0782	0.96	0.00238798
g23235	pmb0782	-0.995	3.04665e-05
g23245	pmb0782	0.992	9.17007e-05
g23246	pmb0782	-0.97	0.00130841
g23250	pmb0782	0.973	0.00107827
g23256	pmb0782	0.981	0.000556049
g23276	pmb0782	0.99	0.000139388
g23298	pmb0782	0.986	0.000292034
g2330	pmb0782	0.991	0.000129842
g23307	pmb0782	-0.983	0.000438409
g23309	pmb0782	-0.993	6.5564e-05
g23316	pmb0782	0.99	0.000139483
g23318	pmb0782	-0.992	8.9461e-05
g23344	pmb0782	0.923	0.00865558
g23346	pmb0782	-0.927	0.00785734
g2335	pmb0782	-0.981	0.00052509
g23358	pmb0782	-0.984	0.00037419
g23367	pmb0782	-0.97	0.00137294
g23378	pmb0782	-0.943	0.00479663
g2338	pmb0782	0.944	0.00465922
g23405	pmb0782	-1	9.51e-08
g23407	pmb0782	0.992	9.63851e-05
g23443	pmb0782	-0.931	0.00702742
g23471	pmb0782	-0.989	0.000196037
g23481	pmb0782	-0.969	0.00140236
g23482	pmb0782	-0.967	0.00161292
g23486	pmb0782	-0.987	0.000234874
g23502	pmb0782	0.936	0.00606443
g23504	pmb0782	0.969	0.00142938
g23509	pmb0782	0.946	0.00430025
g23529	pmb0782	-0.973	0.00111813
g23531	pmb0782	-0.931	0.00704606
g23552	pmb0782	-0.967	0.00158543
g23585	pmb0782	0.988	0.000202997
g23587	pmb0782	-0.996	3.00567e-05
g23592	pmb0782	0.991	0.000121514
g23593	pmb0782	0.995	4.22537e-05
g2361	pmb0782	0.984	0.000371061
g23612	pmb0782	0.992	0.000103297
g23621	pmb0782	-0.958	0.00266429
g23627	pmb0782	-0.987	0.000237497
g23629	pmb0782	0.97	0.00133452
g23636	pmb0782	0.979	0.000633859
g2365	pmb0782	-0.994	4.80592e-05
g2367	pmb0782	-0.942	0.00492693
g23676	pmb0782	0.968	0.00154332
g23690	pmb0782	0.974	0.00100378
g23692	pmb0782	0.992	8.89318e-05
g23701	pmb0782	0.981	0.00053017
g23720	pmb0782	-0.961	0.0023013
g23723	pmb0782	-0.972	0.00117819
g23736	pmb0782	0.996	2.51059e-05
g23738	pmb0782	0.971	0.00123684
g2374	pmb0782	0.97	0.00129796
g23740	pmb0782	0.946	0.00430708
g23759	pmb0782	0.992	9.79169e-05
g23773	pmb0782	-0.996	2.23876e-05
g23781	pmb0782	0.936	0.00594203
g23784	pmb0782	-0.996	2.73697e-05
g23785	pmb0782	-0.99	0.0001409
g23793	pmb0782	0.975	0.000925473
g23794	pmb0782	0.942	0.00502503
g23795	pmb0782	0.989	0.000164881
g23817	pmb0782	-0.959	0.00247526
g23821	pmb0782	0.971	0.00121262
g23826	pmb0782	0.952	0.00345839
g23832	pmb0782	-0.992	8.50647e-05
g23833	pmb0782	-0.989	0.000169612
g23846	pmb0782	0.981	0.0005333
g23848	pmb0782	0.981	0.000545565
g23857	pmb0782	-0.985	0.00032419
g23865	pmb0782	-0.994	5.84315e-05
g23866	pmb0782	-0.968	0.00154755
g23867	pmb0782	-0.943	0.00481537
g23875	pmb0782	0.972	0.00115823
g23882	pmb0782	-0.946	0.00427907
g23885	pmb0782	-0.993	6.85657e-05
g23888	pmb0782	-0.918	0.00990599
g23889	pmb0782	-0.964	0.00190051
g23892	pmb0782	-0.939	0.00548513
g23893	pmb0782	-0.994	6.21291e-05
g23894	pmb0782	-0.995	4.0893e-05
g23899	pmb0782	0.953	0.00329663
g23905	pmb0782	0.974	0.00101343
g2391	pmb0782	0.975	0.000947815
g23910	pmb0782	0.96	0.00236418
g23911	pmb0782	0.998	7.2525e-06
g23924	pmb0782	0.976	0.000862961
g23938	pmb0782	-0.986	0.000290163
g23939	pmb0782	0.977	0.000787627
g23948	pmb0782	0.949	0.00388374
g23950	pmb0782	0.979	0.00066804
g23956	pmb0782	-0.961	0.0022245
g23961	pmb0782	0.935	0.00614466
g23981	pmb0782	0.992	0.000103387
g23985	pmb0782	-0.983	0.000439024
g2399	pmb0782	-0.978	0.000702056
g23996	pmb0782	0.968	0.00153962
g23997	pmb0782	0.989	0.000175387
g24000	pmb0782	-0.958	0.00257062
g24033	pmb0782	0.992	9.17732e-05
g24047	pmb0782	0.975	0.000964629
g24059	pmb0782	-0.966	0.0017141
g24062	pmb0782	-0.962	0.00211803
g24063	pmb0782	-0.991	0.000118421
g24064	pmb0782	0.998	5.489e-06
g24071	pmb0782	0.99	0.000135054
g24077	pmb0782	-0.934	0.00644597
g24084	pmb0782	0.926	0.00810408
g24087	pmb0782	-0.94	0.00524545
g24092	pmb0782	-0.991	0.000132922
g24110	pmb0782	0.995	3.47905e-05
g24111	pmb0782	0.981	0.000566236
g24121	pmb0782	-0.992	8.60534e-05
g24140	pmb0782	0.989	0.000179935
g24142	pmb0782	-0.987	0.000269185
g24145	pmb0782	-0.988	0.000233222
g24155	pmb0782	-0.975	0.000963191
g24157	pmb0782	0.927	0.00790303
g24158	pmb0782	-0.935	0.00616527
g24161	pmb0782	0.974	0.00101159
g2418	pmb0782	0.991	0.000114118
g24184	pmb0782	-0.965	0.00185203
g24194	pmb0782	-0.996	2.91539e-05
g24207	pmb0782	-0.993	6.99586e-05
g24214	pmb0782	0.986	0.000302848
g24215	pmb0782	0.964	0.0018761
g24225	pmb0782	0.975	0.000918833
g24242	pmb0782	0.992	9.5314e-05
g24257	pmb0782	-0.973	0.00106122
g24270	pmb0782	-0.984	0.000383992
g24274	pmb0782	-0.959	0.00247544
g24279	pmb0782	0.942	0.00497826
g24288	pmb0782	-0.956	0.00280418
g24292	pmb0782	0.936	0.00604121
g24296	pmb0782	-0.958	0.00266326
g24297	pmb0782	-0.973	0.00111096
g24322	pmb0782	0.991	0.000125978
g24323	pmb0782	0.992	9.85812e-05
g24328	pmb0782	0.942	0.00495643
g24330	pmb0782	0.969	0.00143141
g24335	pmb0782	-0.956	0.00282535
g24343	pmb0782	0.951	0.00348815
g24347	pmb0782	0.952	0.00339536
g24349	pmb0782	0.974	0.00097608
g24351	pmb0782	0.994	5.74047e-05
g24352	pmb0782	0.997	1.77098e-05
g24353	pmb0782	0.956	0.00289878
g24355	pmb0782	-0.922	0.00887009
g24358	pmb0782	-0.983	0.000427202
g24362	pmb0782	-0.99	0.000150204
g24365	pmb0782	-0.977	0.000812006
g24369	pmb0782	-0.979	0.000629481
g24370	pmb0782	-0.965	0.00178804
g24373	pmb0782	-0.974	0.000976612
g24377	pmb0782	0.979	0.000664809
g24380	pmb0782	-0.992	8.68646e-05
g24386	pmb0782	-0.978	0.000714798
g24388	pmb0782	-0.959	0.00245931
g24401	pmb0782	-0.969	0.00138988
g24402	pmb0782	-0.953	0.00326617
g24422	pmb0782	0.973	0.00107226
g24426	pmb0782	-0.978	0.000704112
g24427	pmb0782	0.984	0.00037059
g24435	pmb0782	-0.955	0.0029415
g24471	pmb0782	0.992	9.87442e-05
g2448	pmb0782	0.948	0.00394894
g24498	pmb0782	0.996	2.01828e-05
g24500	pmb0782	-0.983	0.000406448
g24501	pmb0782	0.951	0.00358019
g24511	pmb0782	0.992	8.75827e-05
g24515	pmb0782	0.985	0.000320517
g24522	pmb0782	-0.932	0.00669008
g24529	pmb0782	-0.981	0.000526528
g24536	pmb0782	0.953	0.00321689
g2454	pmb0782	-0.939	0.00554513
g24542	pmb0782	0.962	0.00214509
g24545	pmb0782	0.981	0.000527525
g2455	pmb0782	0.962	0.00211233
g24553	pmb0782	-0.936	0.00606512
g24561	pmb0782	-0.999	1.3053e-06
g24584	pmb0782	0.919	0.00962952
g24587	pmb0782	0.963	0.00198007
g24598	pmb0782	0.986	0.000280713
g24601	pmb0782	-0.996	2.64827e-05
g24608	pmb0782	-0.928	0.00764181
g24609	pmb0782	-0.934	0.00632502
g24627	pmb0782	-0.95	0.00369698
g24646	pmb0782	-0.953	0.00322921
g24647	pmb0782	-0.979	0.000673293
g24667	pmb0782	-0.978	0.000713474
g24668	pmb0782	-0.94	0.00529631
g24694	pmb0782	0.94	0.00531271
g24696	pmb0782	0.981	0.000528461
g24699	pmb0782	-0.973	0.00105173
g247	pmb0782	-0.991	0.000119966
g24722	pmb0782	-0.956	0.00283106
g24726	pmb0782	-1	1.981e-07
g24728	pmb0782	-0.994	5.27438e-05
g24735	pmb0782	-0.939	0.00554853
g24750	pmb0782	0.965	0.00177304
g24788	pmb0782	-0.989	0.00017385
g2479	pmb0782	-0.965	0.00183912
g24794	pmb0782	0.942	0.00491421
g24817	pmb0782	-0.958	0.00257015
g24818	pmb0782	-0.998	6.7154e-06
g24823	pmb0782	-0.927	0.00769729
g24826	pmb0782	0.992	0.000101291
g24828	pmb0782	0.991	0.000111778
g2483	pmb0782	-0.953	0.00322503
g24837	pmb0782	-0.965	0.00179004
g24842	pmb0782	0.936	0.00594285
g24845	pmb0782	-0.957	0.00271667
g2486	pmb0782	0.992	8.80708e-05
g24860	pmb0782	-0.973	0.00110908
g24861	pmb0782	-0.974	0.00103039
g24862	pmb0782	-0.938	0.00559945
g24871	pmb0782	-0.993	8.20932e-05
g24876	pmb0782	0.95	0.00361533
g24878	pmb0782	-0.997	1.22326e-05
g24879	pmb0782	0.972	0.00116225
g24883	pmb0782	0.99	0.000154824
g24888	pmb0782	0.992	0.000106085
g24900	pmb0782	0.962	0.00214045
g24930	pmb0782	0.985	0.000340827
g24960	pmb0782	-0.978	0.000739072
g24990	pmb0782	-0.982	0.000477375
g24992	pmb0782	-0.945	0.00439863
g25001	pmb0782	0.978	0.000735118
g25009	pmb0782	-0.992	8.78746e-05
g2501	pmb0782	-0.92	0.00928382
g25013	pmb0782	-0.976	0.000878126
g25029	pmb0782	-0.933	0.00661997
g25030	pmb0782	-0.992	9.32596e-05
g25040	pmb0782	0.919	0.00958741
g25048	pmb0782	-0.984	0.000404858
g25052	pmb0782	-0.951	0.00358958
g25067	pmb0782	-0.975	0.000954515
g2507	pmb0782	0.921	0.00915022
g25070	pmb0782	-0.977	0.000804854
g2509	pmb0782	-0.956	0.00286282
g25090	pmb0782	-0.943	0.00481172
g25095	pmb0782	-0.974	0.00103523
g25100	pmb0782	-0.979	0.000644257
g25109	pmb0782	-0.942	0.0049857
g25110	pmb0782	0.963	0.00204622
g25123	pmb0782	0.951	0.00350924
g25134	pmb0782	-0.921	0.00917066
g25142	pmb0782	-0.957	0.0027251
g25147	pmb0782	0.994	6.26616e-05
g25148	pmb0782	-0.959	0.00250072
g25152	pmb0782	-0.956	0.00280503
g25159	pmb0782	-0.969	0.00139637
g25163	pmb0782	-0.974	0.000971956
g25173	pmb0782	-0.992	0.000104461
g25197	pmb0782	0.963	0.00206061
g25207	pmb0782	0.925	0.00829421
g25226	pmb0782	-0.98	0.000581424
g25230	pmb0782	-0.942	0.00489945
g25253	pmb0782	-0.961	0.00219643
g25267	pmb0782	-0.973	0.00111688
g25283	pmb0782	-0.982	0.000499441
g25289	pmb0782	-0.96	0.00236513
g25300	pmb0782	0.951	0.00355242
g25308	pmb0782	0.955	0.00299635
g25313	pmb0782	-0.952	0.00343954
g25314	pmb0782	-0.956	0.00286881
g25318	pmb0782	0.991	0.000121249
g25321	pmb0782	0.987	0.000260304
g25323	pmb0782	0.99	0.000159357
g25333	pmb0782	0.99	0.00013518
g25340	pmb0782	0.986	0.000281527
g25342	pmb0782	0.975	0.000920901
g25357	pmb0782	-0.958	0.00263307
g25360	pmb0782	-0.974	0.0010174
g25362	pmb0782	0.995	4.41708e-05
g25372	pmb0782	0.992	9.4221e-05
g25379	pmb0782	0.989	0.000183221
g25383	pmb0782	0.984	0.000398437
g25395	pmb0782	-0.956	0.00288285
g25409	pmb0782	-0.992	9.82367e-05
g25418	pmb0782	0.977	0.0008119
g25432	pmb0782	-0.978	0.000739749
g25435	pmb0782	-0.934	0.00630971
g25437	pmb0782	0.958	0.0026079
g2544	pmb0782	-0.993	7.077e-05
g25440	pmb0782	-0.963	0.00201144
g25447	pmb0782	0.972	0.00115597
g25448	pmb0782	0.957	0.00273819
g25451	pmb0782	-0.953	0.00329677
g25455	pmb0782	-0.995	3.98365e-05
g25458	pmb0782	-0.96	0.00236045
g25465	pmb0782	-0.951	0.00354154
g25467	pmb0782	0.927	0.00790264
g25468	pmb0782	0.98	0.000571807
g25471	pmb0782	-0.99	0.000143375
g25475	pmb0782	-0.962	0.00210367
g25476	pmb0782	-0.995	3.76891e-05
g25488	pmb0782	-0.979	0.0006425
g255	pmb0782	-0.991	0.00011216
g25505	pmb0782	0.992	0.000104237
g25508	pmb0782	-0.989	0.000165959
g25528	pmb0782	-0.933	0.00651514
g2553	pmb0782	0.992	0.000107824
g25533	pmb0782	-0.929	0.00730484
g25541	pmb0782	-0.986	0.000291955
g25542	pmb0782	-0.977	0.000788916
g25549	pmb0782	-0.973	0.00108555
g25553	pmb0782	-0.959	0.0025415
g25562	pmb0782	-0.997	1.55729e-05
g25573	pmb0782	-0.994	5.8187e-05
g25583	pmb0782	-0.96	0.00234155
g25585	pmb0782	-0.979	0.000629153
g25587	pmb0782	-0.922	0.00894331
g25606	pmb0782	-0.918	0.00984996
g25617	pmb0782	-0.979	0.000673726
g25631	pmb0782	0.988	0.000224211
g25642	pmb0782	-0.979	0.000665559
g2566	pmb0782	-0.986	0.000295725
g25665	pmb0782	0.956	0.00286016
g25698	pmb0782	0.994	5.65861e-05
g25711	pmb0782	-0.986	0.000291358
g25739	pmb0782	-0.986	0.000290295
g25740	pmb0782	-0.99	0.000156183
g25747	pmb0782	-0.954	0.00313132
g25751	pmb0782	-0.92	0.00931957
g25754	pmb0782	0.99	0.000151054
g25763	pmb0782	-0.973	0.00109319
g25783	pmb0782	-0.963	0.00206685
g25788	pmb0782	-0.92	0.00929701
g25793	pmb0782	0.974	0.00103795
g25810	pmb0782	0.989	0.000187819
g25817	pmb0782	-0.981	0.000551599
g25825	pmb0782	-0.981	0.000540839
g2583	pmb0782	0.968	0.00151989
g25833	pmb0782	-0.932	0.00682576
g25845	pmb0782	-0.969	0.00139818
g25872	pmb0782	-0.931	0.00703221
g25877	pmb0782	0.937	0.0058397
g25878	pmb0782	0.942	0.00498344
g25880	pmb0782	-0.994	5.51245e-05
g25891	pmb0782	-0.996	2.77157e-05
g25907	pmb0782	-0.959	0.00251388
g25912	pmb0782	-0.967	0.00157029
g25924	pmb0782	-0.963	0.00201693
g25936	pmb0782	-0.955	0.00302131
g25938	pmb0782	-0.963	0.00197754
g25941	pmb0782	-0.977	0.000816122
g25942	pmb0782	-0.994	4.59956e-05
g25954	pmb0782	0.991	0.000134868
g25967	pmb0782	-0.966	0.00176214
g25970	pmb0782	-0.99	0.000142719
g25979	pmb0782	-0.966	0.00167953
g25991	pmb0782	-0.993	6.83479e-05
g25996	pmb0782	-0.939	0.00548841
g2600	pmb0782	-0.936	0.00607151
g26026	pmb0782	-0.972	0.00115613
g26027	pmb0782	0.978	0.000714951
g26039	pmb0782	-0.94	0.00530963
g26093	pmb0782	-0.977	0.000777691
g26096	pmb0782	-0.99	0.000156304
g26134	pmb0782	0.933	0.00657686
g26135	pmb0782	0.948	0.00395056
g26173	pmb0782	-0.933	0.00649364
g26177	pmb0782	0.966	0.0017001
g26178	pmb0782	0.955	0.00305238
g26182	pmb0782	-0.954	0.00309594
g26183	pmb0782	0.973	0.00106702
g26198	pmb0782	-0.984	0.000385397
g26206	pmb0782	0.987	0.000272026
g26214	pmb0782	-0.922	0.00886011
g26217	pmb0782	-0.945	0.00451685
g26234	pmb0782	0.992	0.000107817
g26236	pmb0782	0.991	0.000108124
g26253	pmb0782	0.929	0.00745094
g26255	pmb0782	0.992	0.000104321
g26263	pmb0782	0.985	0.000337781
g26265	pmb0782	0.991	0.000117722
g26266	pmb0782	0.999	5.643e-07
g2628	pmb0782	-0.989	0.000175669
g26281	pmb0782	0.944	0.00469729
g26287	pmb0782	0.947	0.00419427
g26304	pmb0782	0.984	0.000400575
g2631	pmb0782	-0.976	0.000842097
g26317	pmb0782	-0.952	0.00339855
g26329	pmb0782	0.925	0.00820493
g26341	pmb0782	0.992	8.81751e-05
g26353	pmb0782	0.985	0.00031618
g26355	pmb0782	0.923	0.00865491
g26356	pmb0782	0.956	0.0028595
g26364	pmb0782	0.992	0.000107933
g26369	pmb0782	0.944	0.00460884
g26378	pmb0782	-0.983	0.000443762
g26381	pmb0782	-0.966	0.00176294
g26400	pmb0782	0.994	6.24113e-05
g26402	pmb0782	0.926	0.00802636
g26406	pmb0782	-0.928	0.00761046
g26419	pmb0782	0.935	0.00615943
g26426	pmb0782	-0.989	0.000189345
g26429	pmb0782	0.968	0.0015309
g26430	pmb0782	0.994	5.08324e-05
g26434	pmb0782	0.992	0.000100441
g26437	pmb0782	0.985	0.000350769
g26439	pmb0782	-0.933	0.00651621
g26440	pmb0782	-0.962	0.00213375
g26442	pmb0782	-0.993	6.59807e-05
g26450	pmb0782	0.992	8.71139e-05
g26469	pmb0782	0.928	0.00759553
g26471	pmb0782	0.921	0.00910965
g26476	pmb0782	0.951	0.00348199
g26477	pmb0782	-0.945	0.00443978
g26488	pmb0782	0.977	0.000769981
g26499	pmb0782	-0.998	4.382e-06
g265	pmb0782	-0.993	7.5408e-05
g26514	pmb0782	0.984	0.000402803
g26515	pmb0782	-0.968	0.00148284
g26520	pmb0782	-0.995	3.54073e-05
g26527	pmb0782	-0.956	0.00291167
g26528	pmb0782	-0.975	0.000927952
g26547	pmb0782	-0.979	0.000645047
g26551	pmb0782	-0.993	6.82357e-05
g26584	pmb0782	0.992	0.00010701
g26606	pmb0782	-0.924	0.00837057
g26608	pmb0782	-0.977	0.000805868
g26613	pmb0782	0.982	0.000484625
g26682	pmb0782	-0.979	0.000646333
g26685	pmb0782	-0.987	0.000271462
g26688	pmb0782	0.982	0.000508574
g26690	pmb0782	0.958	0.00257844
g26692	pmb0782	-0.93	0.00727933
g26698	pmb0782	0.974	0.00102311
g26703	pmb0782	-0.995	4.45972e-05
g26704	pmb0782	-0.995	3.75083e-05
g2672	pmb0782	-0.993	7.5108e-05
g26735	pmb0782	0.975	0.000956738
g26746	pmb0782	0.99	0.000160318
g26747	pmb0782	-0.946	0.00432328
g26807	pmb0782	0.952	0.00340796
g26815	pmb0782	0.98	0.000623546
g26820	pmb0782	0.931	0.00699027
g26825	pmb0782	0.923	0.00874831
g26833	pmb0782	-0.968	0.00151669
g26837	pmb0782	-0.939	0.00552309
g26848	pmb0782	-0.95	0.00369264
g26849	pmb0782	-0.99	0.000154268
g2687	pmb0782	-0.993	8.36029e-05
g26870	pmb0782	0.943	0.0047011
g26872	pmb0782	-0.959	0.00253822
g26877	pmb0782	0.947	0.00412934
g26904	pmb0782	0.998	8.5505e-06
g26910	pmb0782	0.968	0.00148717
g26919	pmb0782	-0.998	6.222e-06
g26921	pmb0782	-0.936	0.00594684
g26923	pmb0782	-0.99	0.00014006
g26926	pmb0782	-0.996	2.57601e-05
g26946	pmb0782	0.988	0.000222295
g26948	pmb0782	0.98	0.000576487
g26951	pmb0782	-0.982	0.000469497
g26953	pmb0782	-0.993	8.13713e-05
g26957	pmb0782	0.958	0.00255562
g26979	pmb0782	-0.949	0.0038574
g2698	pmb0782	0.992	0.00010794
g2699	pmb0782	0.992	9.88884e-05
g27002	pmb0782	-0.938	0.00568479
g27013	pmb0782	0.968	0.00155474
g27014	pmb0782	-0.978	0.000730755
g27018	pmb0782	-0.987	0.00026703
g27040	pmb0782	-0.938	0.00569165
g27051	pmb0782	0.97	0.00135988
g27059	pmb0782	0.922	0.00889163
g27067	pmb0782	-0.932	0.00684645
g2708	pmb0782	-0.944	0.00458633
g2712	pmb0782	0.994	6.25386e-05
g27138	pmb0782	-0.987	0.000250814
g2714	pmb0782	-0.976	0.000855772
g27162	pmb0782	0.99	0.000162065
g27165	pmb0782	0.982	0.000476372
g27168	pmb0782	-0.993	6.80488e-05
g27191	pmb0782	0.979	0.000639892
g27193	pmb0782	-0.958	0.0026259
g27205	pmb0782	-0.99	0.000144513
g27211	pmb0782	-0.987	0.000263622
g27236	pmb0782	-0.977	0.000805626
g27243	pmb0782	-0.925	0.00815549
g27244	pmb0782	-0.937	0.00575936
g27264	pmb0782	-0.943	0.00478956
g27265	pmb0782	-0.92	0.00944185
g27323	pmb0782	-0.991	0.000118893
g27347	pmb0782	-0.935	0.0061265
g27364	pmb0782	-0.927	0.00779573
g27380	pmb0782	0.992	9.71031e-05
g27389	pmb0782	0.977	0.000779175
g27394	pmb0782	0.96	0.0023535
g27419	pmb0782	0.982	0.000493652
g27421	pmb0782	0.962	0.00216667
g27426	pmb0782	-0.99	0.000142794
g27456	pmb0782	-0.988	0.000227283
g2751	pmb0782	-0.988	0.000226346
g27531	pmb0782	-0.986	0.000313849
g27538	pmb0782	-0.931	0.00692013
g27577	pmb0782	0.967	0.00160844
g27579	pmb0782	0.964	0.00190459
g27595	pmb0782	0.979	0.000652929
g2761	pmb0782	-0.989	0.00018716
g27616	pmb0782	-0.958	0.00258976
g27623	pmb0782	-0.981	0.000542138
g27645	pmb0782	0.992	8.70145e-05
g2767	pmb0782	0.982	0.000472837
g27685	pmb0782	0.972	0.00115252
g2771	pmb0782	-0.99	0.000146756
g27746	pmb0782	0.975	0.000897786
g27768	pmb0782	-0.939	0.00542271
g27776	pmb0782	-0.97	0.0013412
g27783	pmb0782	-0.942	0.00496247
g27784	pmb0782	-0.999	2.9361e-06
g27796	pmb0782	0.985	0.000351297
g27855	pmb0782	-0.998	5.1226e-06
g27861	pmb0782	-0.955	0.00295176
g27864	pmb0782	0.951	0.0035329
g27886	pmb0782	0.945	0.00449838
g27899	pmb0782	-0.991	0.000124756
g27900	pmb0782	0.946	0.00434918
g27911	pmb0782	-0.997	1.55373e-05
g27914	pmb0782	-0.928	0.00764596
g27928	pmb0782	-0.993	7.26265e-05
g27934	pmb0782	-0.995	3.77427e-05
g27938	pmb0782	-0.992	9.30777e-05
g27939	pmb0782	-0.99	0.000150414
g27957	pmb0782	-0.92	0.00942917
g27973	pmb0782	0.989	0.000166411
g27989	pmb0782	0.992	8.75857e-05
g2802	pmb0782	0.987	0.000239818
g2803	pmb0782	0.992	9.35706e-05
g28032	pmb0782	0.961	0.00222037
g28033	pmb0782	-0.972	0.00119316
g28034	pmb0782	-0.978	0.000743086
g28050	pmb0782	-0.991	0.000111117
g28064	pmb0782	-0.923	0.00862231
g28072	pmb0782	0.935	0.00616199
g28079	pmb0782	-0.949	0.00389852
g281	pmb0782	-0.943	0.00471117
g2810	pmb0782	-0.998	3.8205e-06
g28118	pmb0782	-0.994	5.73821e-05
g28132	pmb0782	0.992	9.26744e-05
g2815	pmb0782	0.941	0.00511206
g2817	pmb0782	-0.968	0.00147336
g28179	pmb0782	-0.947	0.00414401
g28201	pmb0782	-0.926	0.00795137
g28212	pmb0782	0.966	0.0017426
g28230	pmb0782	0.973	0.00104919
g28231	pmb0782	0.926	0.00798746
g28233	pmb0782	0.95	0.0036331
g28235	pmb0782	0.993	7.07205e-05
g28242	pmb0782	0.97	0.00136878
g28278	pmb0782	-0.993	8.38859e-05
g2828	pmb0782	0.941	0.00519656
g28291	pmb0782	-0.965	0.00183802
g28340	pmb0782	0.949	0.00378182
g28361	pmb0782	-0.979	0.000673785
g28379	pmb0782	-0.964	0.00195176
g28394	pmb0782	-0.979	0.00064463
g28399	pmb0782	-0.967	0.00157311
g28402	pmb0782	-0.975	0.000944555
g28429	pmb0782	0.991	0.000120395
g28430	pmb0782	0.984	0.00038431
g28440	pmb0782	-0.984	0.000389608
g28449	pmb0782	-0.926	0.00794026
g28469	pmb0782	-0.992	8.89709e-05
g28470	pmb0782	-0.992	9.45128e-05
g28496	pmb0782	0.928	0.00759332
g28513	pmb0782	-0.995	3.2591e-05
g28520	pmb0782	0.954	0.00307613
g28533	pmb0782	-0.979	0.000632601
g28548	pmb0782	-0.971	0.00120789
g28555	pmb0782	0.964	0.00191656
g28564	pmb0782	-0.937	0.00589663
g28590	pmb0782	0.932	0.00680296
g286	pmb0782	-0.986	0.000278221
g28602	pmb0782	0.989	0.000194954
g28615	pmb0782	0.965	0.00182911
g28623	pmb0782	0.938	0.00559678
g2863	pmb0782	-0.969	0.00143882
g28641	pmb0782	-0.945	0.0044623
g28643	pmb0782	-0.948	0.00393753
g28654	pmb0782	0.94	0.00530897
g28658	pmb0782	-0.994	5.05989e-05
g28689	pmb0782	-0.979	0.000670228
g28690	pmb0782	0.989	0.000181272
g28705	pmb0782	-0.933	0.00658106
g2872	pmb0782	-0.97	0.00134182
g28736	pmb0782	-0.996	2.42534e-05
g28746	pmb0782	-0.992	9.25825e-05
g28749	pmb0782	-0.995	3.90414e-05
g28753	pmb0782	0.992	9.13801e-05
g28754	pmb0782	0.96	0.00238944
g28755	pmb0782	0.988	0.000211624
g28756	pmb0782	0.97	0.00137298
g28758	pmb0782	0.994	5.04514e-05
g28762	pmb0782	0.992	8.70368e-05
g28788	pmb0782	0.992	0.000105054
g28819	pmb0782	-0.955	0.00299654
g28827	pmb0782	0.935	0.00616684
g28829	pmb0782	-0.977	0.000808883
[truncated: 660,079+ more rows]
