# Supplementary material for: Comparative Metabolomic and Transcriptomic Analyses of Phytochemicals in Two Elite Sweet Potato Cultivars for Table Use
Source: Molecules. 2022 Dec 15;27(24):8939. doi: 10.3390/molecules27248939 (PMC9782294; doi:10.3390/molecules27248939)
Supplement: Supplementary file 1 [file molecules-27-08939-s001.zip › Manuscript Supplementary material/Table S7.xlsx]

## Sheet: Sheet1
Table S7. KEGG analyses of DAMs in root flesh
#Kegg_pathway	ko_id	Cluter_frequency	Metabolome_frequency	P-value	Corrected_P-value	Pathway
Biosynthesis of secondary metabolites	ko01110	32 out of 60 53.3333333333333%	95 out of 239 39.7489539748954%	0.0102233955626285	0.633850524882968	https:\\www.genome.jp\dbget-bin\www_bget?map01110
ABC transporters	ko02010	17 out of 60 28.3333333333333%	42 out of 239 17.5732217573222%	0.0117387619041655	0.727803238058258	https:\\www.genome.jp\dbget-bin\www_bget?map02010
Tyrosine metabolism	ko00350	5 out of 60 8.33333333333333%	7 out of 239 2.92887029288703%	0.0119132396781787	0.738620860047079	https:\\www.genome.jp\dbget-bin\www_bget?map00350
Isoquinoline alkaloid biosynthesis	ko00950	3 out of 60 5%	3 out of 239 1.25523012552301%	0.015230285748111	0.944277716382881	https:\\www.genome.jp\dbget-bin\www_bget?map00950
D-Arginine and D-ornithine metabolism	ko00472	3 out of 60 5%	3 out of 239 1.25523012552301%	0.015230285748111	0.944277716382881	https:\\www.genome.jp\dbget-bin\www_bget?map00472
2-Oxocarboxylic acid metabolism	ko01210	11 out of 60 18.3333333333333%	24 out of 239 10.0418410041841%	0.0164954697671007	1	https:\\www.genome.jp\dbget-bin\www_bget?map01210
Glucosinolate biosynthesis	ko00966	5 out of 60 8.33333333333333%	8 out of 239 3.34728033472803%	0.0255919656606954	1	https:\\www.genome.jp\dbget-bin\www_bget?map00966
Phenylpropanoid biosynthesis	ko00940	5 out of 60 8.33333333333333%	9 out of 239 3.76569037656904%	0.0464357385864351	1	https:\\www.genome.jp\dbget-bin\www_bget?map00940
Betalain biosynthesis	ko00965	2 out of 60 3.33333333333333%	2 out of 239 0.836820083682008%	0.0622340986603846	1	https:\\www.genome.jp\dbget-bin\www_bget?map00965
Aminoacyl-tRNA biosynthesis	ko00970	8 out of 60 13.3333333333333%	19 out of 239 7.94979079497908%	0.0706458325830731	1	https:\\www.genome.jp\dbget-bin\www_bget?map00970
Arginine and proline metabolism	ko00330	7 out of 60 11.6666666666667%	16 out of 239 6.69456066945607%	0.0739664486170721	1	https:\\www.genome.jp\dbget-bin\www_bget?map00330
Zeatin biosynthesis	ko00908	5 out of 60 8.33333333333333%	10 out of 239 4.18410041841004%	0.0749826449847267	1	https:\\www.genome.jp\dbget-bin\www_bget?map00908
Biosynthesis of amino acids	ko01230	15 out of 60 25%	43 out of 239 17.9916317991632%	0.0776082404793573	1	https:\\www.genome.jp\dbget-bin\www_bget?map01230
Valine, leucine and isoleucine degradation	ko00280	3 out of 60 5%	5 out of 239 2.09205020920502%	0.102384813281842	1	https:\\www.genome.jp\dbget-bin\www_bget?map00280
Purine metabolism	ko00230	6 out of 60 10%	14 out of 239 5.85774058577406%	0.106851314317344	1	https:\\www.genome.jp\dbget-bin\www_bget?map00230
Galactose metabolism	ko00052	6 out of 60 10%	14 out of 239 5.85774058577406%	0.106851314317344	1	https:\\www.genome.jp\dbget-bin\www_bget?map00052
Arginine biosynthesis	ko00220	5 out of 60 8.33333333333333%	11 out of 239 4.60251046025105%	0.11113374915724	1	https:\\www.genome.jp\dbget-bin\www_bget?map00220
Cyanoamino acid metabolism	ko00460	4 out of 60 6.66666666666667%	8 out of 239 3.34728033472803%	0.111572528979373	1	https:\\www.genome.jp\dbget-bin\www_bget?map00460
Alanine, aspartate and glutamate metabolism	ko00250	5 out of 60 8.33333333333333%	12 out of 239 5.02092050209205%	0.154238731137379	1	https:\\www.genome.jp\dbget-bin\www_bget?map00250
Penicillin and cephalosporin biosynthesis	ko00311	2 out of 60 3.33333333333333%	3 out of 239 1.25523012552301%	0.156241724484932	1	https:\\www.genome.jp\dbget-bin\www_bget?map00311
Monobactam biosynthesis	ko00261	3 out of 60 5%	6 out of 239 2.51046025104602%	0.168569669324712	1	https:\\www.genome.jp\dbget-bin\www_bget?map00261
Tropane, piperidine and pyridine alkaloid biosynthesis	ko00960	3 out of 60 5%	7 out of 239 2.92887029288703%	0.243560235828217	1	https:\\www.genome.jp\dbget-bin\www_bget?map00960
Ether lipid metabolism	ko00565	1 out of 60 1.66666666666667%	1 out of 239 0.418410041841004%	0.251046025104602	1	https:\\www.genome.jp\dbget-bin\www_bget?map00565
Phosphatidylinositol signaling system	ko04070	1 out of 60 1.66666666666667%	1 out of 239 0.418410041841004%	0.251046025104602	1	https:\\www.genome.jp\dbget-bin\www_bget?map04070
Ubiquinone and other terpenoid-quinone biosynthesis	ko00130	1 out of 60 1.66666666666667%	1 out of 239 0.418410041841004%	0.251046025104602	1	https:\\www.genome.jp\dbget-bin\www_bget?map00130
Stilbenoid, diarylheptanoid and gingerol biosynthesis	ko00945	1 out of 60 1.66666666666667%	1 out of 239 0.418410041841004%	0.251046025104602	1	https:\\www.genome.jp\dbget-bin\www_bget?map00945
Caffeine metabolism	ko00232	1 out of 60 1.66666666666667%	1 out of 239 0.418410041841004%	0.251046025104602	1	https:\\www.genome.jp\dbget-bin\www_bget?map00232
Glycosylphosphatidylinositol (GPI)-anchor biosynthesis	ko00563	1 out of 60 1.66666666666667%	1 out of 239 0.418410041841004%	0.251046025104602	1	https:\\www.genome.jp\dbget-bin\www_bget?map00563
Carbapenem biosynthesis	ko00332	2 out of 60 3.33333333333333%	4 out of 239 1.67364016736402%	0.262597809633891	1	https:\\www.genome.jp\dbget-bin\www_bget?map00332
Fructose and mannose metabolism	ko00051	2 out of 60 3.33333333333333%	4 out of 239 1.67364016736402%	0.262597809633891	1	https:\\www.genome.jp\dbget-bin\www_bget?map00051
Metabolic pathways	ko01100	51 out of 60 85%	195 out of 239 81.5899581589958%	0.280655590341711	1	https:\\www.genome.jp\dbget-bin\www_bget?map01100
Glycerophospholipid metabolism	ko00564	3 out of 60 5%	8 out of 239 3.34728033472803%	0.322752859937527	1	https:\\www.genome.jp\dbget-bin\www_bget?map00564
Phenylalanine, tyrosine and tryptophan biosynthesis	ko00400	3 out of 60 5%	9 out of 239 3.76569037656904%	0.402288309259432	1	https:\\www.genome.jp\dbget-bin\www_bget?map00400
Valine, leucine and isoleucine biosynthesis	ko00290	3 out of 60 5%	9 out of 239 3.76569037656904%	0.402288309259432	1	https:\\www.genome.jp\dbget-bin\www_bget?map00290
Sphingolipid metabolism	ko00600	1 out of 60 1.66666666666667%	2 out of 239 0.836820083682008%	0.439857951548821	1	https:\\www.genome.jp\dbget-bin\www_bget?map00600
Biosynthesis of various secondary metabolites - part 2	ko00998	3 out of 60 5%	10 out of 239 4.18410041841004%	0.479205510870732	1	https:\\www.genome.jp\dbget-bin\www_bget?map00998
Ascorbate and aldarate metabolism	ko00053	4 out of 60 6.66666666666667%	14 out of 239 5.85774058577406%	0.484335661433361	1	https:\\www.genome.jp\dbget-bin\www_bget?map00053
Phenylalanine metabolism	ko00360	2 out of 60 3.33333333333333%	7 out of 239 2.92887029288703%	0.560330732265449	1	https:\\www.genome.jp\dbget-bin\www_bget?map00360
Citrate cycle (TCA cycle)	ko00020	2 out of 60 3.33333333333333%	7 out of 239 2.92887029288703%	0.560330732265449	1	https:\\www.genome.jp\dbget-bin\www_bget?map00020
Flavonoid biosynthesis	ko00941	1 out of 60 1.66666666666667%	3 out of 239 1.25523012552301%	0.581666065080765	1	https:\\www.genome.jp\dbget-bin\www_bget?map00941
Sulfur relay system	ko04122	1 out of 60 1.66666666666667%	3 out of 239 1.25523012552301%	0.581666065080765	1	https:\\www.genome.jp\dbget-bin\www_bget?map04122
Glutathione metabolism	ko00480	3 out of 60 5%	12 out of 239 5.02092050209205%	0.617617287423829	1	https:\\www.genome.jp\dbget-bin\www_bget?map00480
Lysine biosynthesis	ko00300	2 out of 60 3.33333333333333%	8 out of 239 3.34728033472803%	0.639523356374758	1	https:\\www.genome.jp\dbget-bin\www_bget?map00300
Pantothenate and CoA biosynthesis	ko00770	2 out of 60 3.33333333333333%	8 out of 239 3.34728033472803%	0.639523356374758	1	https:\\www.genome.jp\dbget-bin\www_bget?map00770
Butanoate metabolism	ko00650	2 out of 60 3.33333333333333%	8 out of 239 3.34728033472803%	0.639523356374758	1	https:\\www.genome.jp\dbget-bin\www_bget?map00650
Cysteine and methionine metabolism	ko00270	3 out of 60 5%	13 out of 239 5.43933054393305%	0.677107045436687	1	https:\\www.genome.jp\dbget-bin\www_bget?map00270
Thiamine metabolism	ko00730	1 out of 60 1.66666666666667%	4 out of 239 1.67364016736402%	0.688022150229723	1	https:\\www.genome.jp\dbget-bin\www_bget?map00730
Inositol phosphate metabolism	ko00562	1 out of 60 1.66666666666667%	4 out of 239 1.67364016736402%	0.688022150229723	1	https:\\www.genome.jp\dbget-bin\www_bget?map00562
Oxidative phosphorylation	ko00190	1 out of 60 1.66666666666667%	4 out of 239 1.67364016736402%	0.688022150229723	1	https:\\www.genome.jp\dbget-bin\www_bget?map00190
C5-Branched dibasic acid metabolism	ko00660	2 out of 60 3.33333333333333%	9 out of 239 3.76569037656904%	0.707304798407711	1	https:\\www.genome.jp\dbget-bin\www_bget?map00660
Starch and sucrose metabolism	ko00500	2 out of 60 3.33333333333333%	9 out of 239 3.76569037656904%	0.707304798407711	1	https:\\www.genome.jp\dbget-bin\www_bget?map00500
Biosynthesis of cofactors	ko01240	9 out of 60 15%	43 out of 239 17.9916317991632%	0.812367849613646	1	https:\\www.genome.jp\dbget-bin\www_bget?map01240
Pyruvate metabolism	ko00620	1 out of 60 1.66666666666667%	6 out of 239 2.51046025104602%	0.827246307955902	1	https:\\www.genome.jp\dbget-bin\www_bget?map00620
Nicotinate and nicotinamide metabolism	ko00760	2 out of 60 3.33333333333333%	12 out of 239 5.02092050209205%	0.85044789206037	1	https:\\www.genome.jp\dbget-bin\www_bget?map00760
Lysine degradation	ko00310	2 out of 60 3.33333333333333%	12 out of 239 5.02092050209205%	0.85044789206037	1	https:\\www.genome.jp\dbget-bin\www_bget?map00310
Pyrimidine metabolism	ko00240	2 out of 60 3.33333333333333%	13 out of 239 5.43933054393305%	0.881964409628311	1	https:\\www.genome.jp\dbget-bin\www_bget?map00240
Tryptophan metabolism	ko00380	1 out of 60 1.66666666666667%	8 out of 239 3.34728033472803%	0.904904934503771	1	https:\\www.genome.jp\dbget-bin\www_bget?map00380
Carbon fixation in photosynthetic organisms	ko00710	1 out of 60 1.66666666666667%	8 out of 239 3.34728033472803%	0.904904934503771	1	https:\\www.genome.jp\dbget-bin\www_bget?map00710
beta-Alanine metabolism	ko00410	1 out of 60 1.66666666666667%	8 out of 239 3.34728033472803%	0.904904934503771	1	https:\\www.genome.jp\dbget-bin\www_bget?map00410
Pentose phosphate pathway	ko00030	1 out of 60 1.66666666666667%	8 out of 239 3.34728033472803%	0.904904934503771	1	https:\\www.genome.jp\dbget-bin\www_bget?map00030
Carbon metabolism	ko01200	3 out of 60 5%	23 out of 239 9.6234309623431%	0.959466985308553	1	https:\\www.genome.jp\dbget-bin\www_bget?map01200
Glyoxylate and dicarboxylate metabolism	ko00630	1 out of 60 1.66666666666667%	13 out of 239 5.43933054393305%	0.979184853651455	1	https:\\www.genome.jp\dbget-bin\www_bget?map00630
